# Supplementary material for: Late Miocene Arctic warmth and terrestrial climate recorded by North Greenland speleothems
Source: Nat Geosci. 2025 Oct 21;18(12):1252–8. doi: 10.1038/s41561-025-01822-0 (PMC12685739; doi:10.1038/s41561-025-01822-0)
Supplement: Supplementary file 2 — U–Pb data table. [file 41561_2025_1822_MOESM2_ESM.xlsx]

## Sheet: Read Me
Supplementary Data
ORIGINAL REFERENCE:
Gina E. Moseley, Gabriella Koltai, Jonathan L. Baker, Jian Wang, Heather Stoll, Anika Donner, Lena Friedrich, Christoph Spötl, M. Paul Smith, Denis Scholz, Hai Cheng, Adam Hartland, Clivia Hejny, R. Lawrence Edwards
Late Miocene Arctic warmth and terrestrial climate recorded by North Greenland speleothems
Nature Geoscience
DOI: 10.1038/s41561-025-01822-0
*********************************************************************************
Please cite the original publication when using these data
*********************************************************************************

## Sheet: U-Th Summary Table
Sample	238U	232Th	230Th/232Th	δ234Ub	230Th/238Uc	Age	δ234U	Aged,e
(mm)a	[ng g-1]	[pg g-1]	(atomic x10-6)	(measured)	(activity)	(uncorrected)	(initial)	(corrected)
KC19-7
4.75 (10.9)	128 ± 0.1	7391 ± 148	287 ± 6	9.5 ± 1.6	1.0060 ± 0.0021	536,654 ± 44,538	43 ± 9	534,948 ± 43,855
4.75 (10.9)	201 ± 0.3	21727 ± 436	155 ± 3	19.7 ± 2.5	1.0164 ± 0.0028	493,181 ± 42,648	79 ± 14	490,141 ± 41,506
4.75 (10.9)	121 ± 0.2	8971 ± 180	226 ± 5	10.1 ± 2.4	1.0132 ± 0.0027	Secular Equilibrium
12.25 (24.4)	119 ± 0.2	15488 ± 311	128 ± 3	6.4 ± 1.9	1.0085 ± 0.0023	Secular Equilibrium
19.75 (36.2)	113 ± 0.1	4343 ± 87	430 ± 9	0.9 ± 1.5	1.0028 ± 0.0016	Secular Equilibriumf
27.25 (48.7)	97 ± 0.2	5574 ± 112	287 ± 6	1.9 ± 2.5	1.0049 ± 0.0023	Secular Equilibriumf
34.25 (58.1)	116 ± 0.1	6100 ± 122	314 ± 6	2.5 ± 1.4	1.0026 ± 0.0019	Secular Equilibrium
41.75 (66.0)	216 ± 0.3	4659 ± 93	763 ± 15	-0.7 ± 1.5	1.0005 ± 0.0017	Secular Equilibriumf
46.75 (75.3)	178 ± 0.3	3198 ± 64	919 ± 19	1.4 ± 1.7	1.0000 ± 0.0024	Secular Equilibrium
56.00 (79.4)	247 ± 0.3	797 ± 16	5094 ± 103	-2.2 ± 1.5	0.9980 ± 0.0018	Secular Equilibriumf
KC19-9
2.75 (7.4)	128 ± 0.3	68636 ± 1381	32 ± 1	53.3 ± 2.9	1.0437 ± 0.0039	393,798 ± 19,310	156 ± 12	379,342 ± 19,818
2.75 (7.4)	129 ± 0.2	85137 ± 1709	26 ± 1	45.9 ± 1.9	1.0494 ± 0.0028	469,478 ± 26,420	164 ± 12	451,597 ± 25,905
9.75 (24.5)	92 ± 0.1	63770 ± 1279	24 ± 0.5	14.4 ± 1.7	1.0133 ± 0.0028	543,308 ± 58,051	63 ± 12	523,002 ± 49,833
19.75 (53.6)	104 ± 0.3	22706 ± 457	127 ± 3	36.4 ± 3.1	1.6976 ± 0.0130	Open System
30.25 (79.7)	214 ± 0.7	3327 ± 67	1067 ± 22	-1.8 ± 2.4	1.0082 ± 0.0040	Open System
39.25 (90.4)	336 ± 4	2838 ± 62	1986 ± 45	-3.6 ± 7.3	1.0188 ± 0.0137	Open System
KC19-12
6.00 (10.0)	103 ± 0.2	20771 ± 418	88 ± 2	67.8 ± 2.6	1.0747 ± 0.0036	442,588 ± 25,970	233 ± 19	437,662 ± 25,101
11.0 (18.1)	110 ± 0.2	1923 ± 39	944 ± 19	2.3 ± 1.5	1.0003 ± 0.0024	633,996 ± 154,503	14 ± 12	633,389 ± 153,139
17.25 (27.8)	106 ± 0.2	3181 ± 64	557 ± 11	12.1 ± 2.1	1.0123 ± 0.0028	583,585 ± 99,512	63 ± 22	582,671 ± 98,536
24.75 (43.8)	75 ± 0.1	519 ± 10	2391 ± 48	3.2 ± 1.2	1.0018 ± 0.0014	644,894 ± 100,535	20 ± 10	644,590 ± 100,254
24.75 (43.8)	82 ± 0.1	756 ± 15	1791 ± 36	3.7 ± 1.2	1.0044 ± 0.0015	Secular Equilibrium
42.25 (73.0)	150 ± 0.1	835 ± 17	2961 ± 59	2.5 ± 1.3	1.0038 ± 0.0015	Secular Equilibrium
55.25 (91.1)	353 ± 0.5	294 ± 6	19759 ± 399	1.6 ± 1.2	1.0007 ± 0.0017	Secular Equilibrium
72.25 (114.9)	367 ± 0.5	460 ± 9	13187 ± 266	1.1 ± 1.3	1.0018 ± 0.0018	Secular Equilibrium
KC19-14
3.9 (10.6)	129 ± 0.1	17176 ± 344	129 ± 3	28.8 ± 1.4	1.0366 ± 0.0017	601,636 ± 66,369	156 ± 31	598,149 ± 64,207
8.4 (15.5)	151 ± 0.2	3361 ± 67	747 ± 15	5.4 ± 1.4	1.0060 ± 0.0017	Secular Equilibriumf
16.2 (23.8)	110 ± 0.2	860 ± 17	2127 ± 43	3.9 ± 1.3	1.0057 ± 0.0025	Secular Equilibrium
26.7 (34.5)	115 ± 0.1	3117 ± 62	612 ± 12	4.1 ± 1.5	1.0063 ± 0.0017	Secular Equilibrium
71.1 (77.6)	213 ± 0.3	2729 ± 55	1292 ± 26	1.8 ± 1.4	1.0019 ± 0.0018	Secular Equilibrium
149.7 (156.3)	839 ± 2.4	933 ± 19	14762 ± 299	-3.5 ± 1.9	09950 ± 0.0031	Secular Equilibrium
aDepth from top of original sample (depth on stacked composite scale).
bδ234U = ([234U/238U]activity -1)x1000.
c[230Th/238U]activity = 1-e-λ230T + (δ234Umeasured/1000)[λ230/(λ230-λ234)](1-e-( λ230- λ234)T), where T is age in years.
λ230 = 9.1705 x 10-6 a-1 (88), λ234 = 2.8221 x 10-6 a-1 (88), λ238 = 1.551 x 10-10 a-1 (89).
dYears before 1950 C.E.
eCorrected for detrital Th contamination using the bulk earth atomic value of 4.4 ± 2.2 ppm for initial 230Th/232Thact (90). The degree of detrital 230Th contamination is indicated by the measured (230Th/232Th) ratio.
fAges do not plot directly at secular equilibrium but do so within analytical uncertainty
All uncertainties are 2σ.

## Sheet: U-Pb Summary Table
Sample	238U (ppm)	207Pb/206Pb	2σ error (with MSWD)	U-P (T-W) age (Ma)	Age 2σ error (Ma)	MSDW	Maximum error		Included in age model
(mm)a		(initial)					(with MSWD & RMmax)	n
KC19-7
4.3 (6)	0.369	0.743183	0.0007928	6.073	1.431	5.982	3.49953	32	No
21.8 (41.6)	0.261	0.746306	0.0009663	6.266	1.298	1.289	1.29951	24	No
21.8 (41.6)	0.222	0.739564	0.002266	5.496	3.927	1.341	3.92738	47	No
26.8 (55.0)	0.064	0.736832	0.002142	5.31	2.633	2.071	3.78937	53	No
37.8 (66.2)	0.122	0.737092	0.00209	5.17	1.315	1.777	1.75476	51	No
44.0 (75.5)	0.122	0.742903	0.003408	6.955	1.36	2.534	2.16712	48	No
47.0 (79.8)	0.513	0.747775	0.0019112	5.769	0.0593	3.832	0.129643	47	Yes
48.0 (81.1)	0.105	0.73526	0.001328	5.778	0.141	2.1	0.211063	39	Yes
49.5 (83.1)	0.197	0.74323	0.00141	5.5166	0.3548	0.98	0.359063	27	Yes
51.5 (86.7)	0.129	0.74149	0.00203	5.468	0.304	1.24	0.308878	37	Yes
54.5 (93.5)	0.466	0.74673	0.003027	5.492	0.05091	1.75	0.0868881	51	Yes
55.8 (96.3)	0.223	0.750271	0.001677	5.5308	0.1072	1.328	0.120627	39	Yes
56.0 (96.9)	0.839	0.744112	0.0018962	5.62675	0.05145	5.482	0.132963	57	Yes
57.0 (98.1)	0.177	0.747113	0.003099	5.6572	0.1022	1.353	0.116813	38	Yes
59.5 (100.9)	0.286	0.742226	0.002516	5.50872	0.07595	2.806	0.138625	48	Yes
63.7 (104.9)	0.659	0.743958	0.001964	6.12072	0.09907	1.326	0.116453	38	Yes
KC19-9
29.8 (79.1)	0.119	0.746627	0.007128	5.307	0.1881	7.362	0.513052	25	No
44.8 (96.9)	0.263	0.741342	0.001912	5.62469	0.07019	1.325	0.0899464	37	Yes
KC19-12
24.8(43.8)	0.048	0.750658	0.002638	5.045	0.683	1.323	0.684861	35	Yes
38.5 (69.1)	0.095	0.72995	0.00327	5.4309	0.2107	0.9842	0.217587	42	Yes
68.5 (110.7)	0.320	0.674196	0.009728	5.457	0.474	1.359	0.477131	21	No
74.0 (116.4)	0.278	0.80444	0.007771	8.0739	0.1909	1.535	0.207272	17	No
KC19-14
3.0 (9.5)	0.071	0.73395	0.003476	5.8672	0.1974	8.564	0.580771	31	Yes
30.0 (37.9)	0.047	0.740224	0.0023	5.166	0.5461	2.263	0.823123	32	Yes
48.0 (55.5)	0.084	0.72828	0.001032	5.8795	0.171	1.625	0.227528	40	No
53.0 (59.9)	0.095	0.734756	0.001394	6.2062	0.1222	3.511	0.237164	42	No
63.0 (69.7)	0.066	0.716338	0.001606	5.3862	0.1797	1.325	0.187599	39	Yes
72.0 (78.4)	0.122	0.70859	0.003939	5.50809	0.07076	1.965	0.113466	43	Yes
79.0 (86.0)	0.198	0.706661	0.005577	5.54306	0.09956	1.036	0.113951	44	Yes
84.0 (90.6)	0.369	0.700914	0.001922	5.37886	0.09566	2.022	0.146269	45	Yes
102.0 (108.0)	0.209	0.702198	0.003568	6.3259	0.175	2.782	0.298578	52	Yes
109.0 (114.9)	0.211	0.68959	0.02259	6.174	0.08809	1.485	0.123838	42	Yes
110.0 (115.9)	0.201	0.692884	0.0041	6.26758	0.04797	2.77	0.101502	45	No
117.0 (123.5)	0.133	0.7345	0.01517	7.1444	0.1672	2.263	0.261451	34	Yes
118.2 (124.9)	0.533	0.731622	0.005489	7.82901	0.04699	2.913	0.112085	48	Yes
121.0 (127.8)	0.577	0.717273	0.005964	7.90684	0.04063	3.419	0.109057	35	Yes
126.6 (133.3)	0.700	0.729837	0.0025	7.81383	0.09242	6.123	0.241671	21	Yes
128.1 (134.7)	0.683	0.748176	0.0020	9.1619	0.1984	3.936	0.404123	13	Yes
129.0 (135.6)	0.113	0.834858	0.0072	9.41735	0.09841	1.861	0.163987	43	Yes
149.0 (155.6)	0.214	0.724057	0.006	9.37715	0.07615	1.865	0.140025	49	Yes
164.0 (170.6)	0.128	0.756035	0.0066	9.5029	0.2461	1.764	0.340336	28	Yes
176.0 (182.6)	0.166	0.716605	0.0017	9.7761	0.2573	1.455	0.325336	48	No
187.0 (193.6)	0.150	0.742758	0.0094	9.4606	0.1465	1.995	0.227413	27	Yes
GD19-19-19b
2a	0.058	0.791	0.004	8.34	0.24	1.1	0.24	63
3a	0.032	0.7922	0.0016	8.37	0.46	1.8	0.62	63
4a	0.033	0.783	0.001	8.1	1.1	0.92	1.1	64
5	0.018	0.79804	0.00396	8.433	0.878	1.45	1.058	60
6a	0.024	0.7814	0.0038	8.55	0.35	1.1	0.35	67
a Depth from top of original sample (depth on stacked composite scale)
b Low precision U-Pb age data from another cave in the area that is discussed in the text but not included in the detailed proxy interpretation. Depths along axis not provided for this sample

## Sheet: U-Pb KC19-7
Sample ID	Depths (mm)	Sample	Test time	Duration (s)	Final U238/Pb206_mean	Final U238/Pb206_2SE(prop)	Final Pb207/Pb206_mean	Final Pb207/Pb206_2SE(prop)	rho 207Pb/206Pb v 238U/206Pb	Approx_U_ppm_mean	Notes for IsoplotR
KC19-7-1	4.6	KC19_1 231106
		KC19_1 - 1	2023-11-06 14:40:36	22.968	2.54083	0.0766428	0.739558	0.00171133	0.0122815	0.334605
		KC19_1 - 2	2023-11-06 14:41:46	22.994	5.10576	0.104199	0.739292	0.00200516	0.161222	0.370157
		KC19_1 - 3	2023-11-06 14:42:56	22.972	2.54754	0.0432362	0.741526	0.00172963	0.0423089	0.299085
		KC19_1 - 4	2023-11-06 14:44:05	22.952	6.78487	0.106254	0.735281	0.00242	0.180831	0.407725
		KC19_1 - 5	2023-11-06 14:45:15	23.012	3.2806	0.059359	0.739497	0.00168727	0.141708	0.386203
		KC19_1 - 6	2023-11-06 14:46:25	22.978	7.84353	0.127825	0.737632	0.00240702	0.0385496	0.411726
		KC19_1 - 7	2023-11-06 14:47:34	22.98	6.71697	0.125085	0.736987	0.00280579	0.362989	0.439525
		KC19_1 - 8	2023-11-06 14:48:43	22.994	8.60681	0.192656	0.73462	0.00227065	-0.0195486	0.441509
		KC19_1 - 9	2023-11-06 14:55:58	22.988	2.6637	0.0405741	0.742374	0.00171782	0.0808039	0.365959
		KC19_1 - 10	2023-11-06 14:57:14	17.0792	8.07654	0.150349	0.741775	0.00241361	-0.12363	0.420606
		KC19_1 - 11	2023-11-06 14:58:18	23.028	5.99663	0.112204	0.738025	0.002156	0.00769754	0.423983
		KC19_1 - 12	2023-11-06 14:59:28	23.004	7.13383	0.140978	0.739862	0.00227968	-0.0663009	0.412467
		KC19_1 - 13	2023-11-06 15:00:40	22.982	7.53086	0.140664	0.738695	0.00250631	0.0550378	0.415271
		KC19_1 - 14	2023-11-06 15:01:49	22.966	4.10207	0.0793067	0.738074	0.00194481	0.123756	0.404434
		KC19_1 - 15	2023-11-06 15:02:59	22.966	8.89597	0.129622	0.73892	0.00249015	0.120045	0.389447
		KC19_1 - 16	2023-11-06 15:04:08	22.966	7.55935	0.136578	0.739722	0.00244116	0.1225	0.404089
		KC19_1 - 17	2023-11-06 15:11:24	22.988	2.22967	0.0349277	0.744581	0.00157382	0.131137	0.421022
		KC19_1 - 18	2023-11-06 15:12:33	22.996	3.36867	0.0592357	0.742404	0.0017429	0.0667002	0.399989
		KC19_1 - 19	2023-11-06 15:13:42	23.012	4.13201	0.0829906	0.740341	0.00191056	0.16139	0.42785
		KC19_1 - 20	2023-11-06 15:14:53	23.012	2.31979	0.0367719	0.744105	0.00157591	-0.000116707	0.382579
		KC19_1 - 21	2023-11-06 15:16:03	23.022	8.50436	0.126074	0.743018	0.00237175	0.0137519	0.445212
		KC19_1 - 22	2023-11-06 15:17:13	22.98	2.36459	0.0395781	0.74484	0.00172061	0.0610366	0.430353
		KC19_1 - 23	2023-11-06 15:18:22	23	2.73746	0.0443062	0.744177	0.0016932	-0.0410074	0.350448
		KC19_1 - 24	2023-11-06 15:19:32	22.98	8.53482	0.155631	0.741694	0.00257584	0.253348	0.418162
		KC19_1 - 25	2023-11-06 15:27:09	1.34598	0.213737	0.0314128	0.744719	0.00365101	-0.503675	0.183175	X
		KC19_1 - 26	2023-11-06 15:27:58	23.004	0.230068	0.00582103	0.742235	0.00114346	-0.391449	0.279665	X
		KC19_1 - 27	2023-11-06 15:29:09	23.016	0.198391	0.00495107	0.743246	0.00107266	-0.043456	0.218044	X
		KC19_1 - 28	2023-11-06 15:30:19	22.96	0.198573	0.00497625	0.74317	0.00109705	-0.266301	0.228732	X
		KC19_1 - 29	2023-11-06 15:31:29	22.956	0.186859	0.00422992	0.743129	0.00105147	-0.0118487	0.197723	X
		KC19_1 - 30	2023-11-06 15:32:38	23.018	0.314884	0.00611417	0.744416	0.00108102	0.0692208	0.312259	X
		KC19_1 - 31	2023-11-06 15:33:48	23.012	0.200079	0.00442624	0.744053	0.00110125	-0.00417199	0.211057	X
		KC19_1 - 32	2023-11-06 15:34:58	22.988	0.193509	0.00423912	0.743659	0.00110366	0.133506	0.209466	X
		KC19_1 - 33	2023-11-06 15:42:11	22.996	3.67375	0.0766099	0.737853	0.00189156	-0.0140386	0.399694
		KC19_1 - 34	2023-11-06 15:43:20	22.988	5.87113	0.121416	0.737689	0.0022189	-0.0770381	0.422544
		KC19_1 - 35	2023-11-06 15:44:30	22.974	2.3979	0.0382018	0.740286	0.00167034	0.0431945	0.400165
		KC19_1 - 36	2023-11-06 15:45:40	23.008	2.32807	0.0455284	0.737826	0.00173617	0.0481268	0.37129
		KC19_1 - 37	2023-11-06 15:46:51	22.996	7.24562	0.108635	0.738154	0.00242705	-0.00146608	0.422068
		KC19_1 - 38	2023-11-06 15:48:00	22.952	7.91573	0.124442	0.735562	0.00229776	0.190318	0.468929
		KC19_1 - 39	2023-11-06 15:49:16	16.4926	3.86192	0.081497	0.739358	0.00197603	-0.132779	0.414833
		KC19_1 - 40	2023-11-06 15:50:17	23.004	6.56684	0.124405	0.735142	0.00229322	0.191633	0.431195
KC19-7-2	21.8	KC19_2
		KC19_2 - 1	2023-11-06 15:57:34	23.02	3.74038	0.0631526	0.742368	0.00259911	0.0611758	0.249625
		KC19_2 - 2	2023-11-06 15:58:43	23.018	3.17344	0.0546172	0.744789	0.00213515	0.0187347	0.240862
		KC19_2 - 3	2023-11-06 15:59:53	22.996	4.11202	0.0861653	0.74251	0.00232004	0.0627626	0.271703
		KC19_2 - 4	2023-11-06 16:01:02	22.994	4.66262	0.0992496	0.743174	0.00227981	-0.0385948	0.274332
		KC19_2 - 5	2023-11-06 16:02:12	23.024	2.05019	0.0425114	0.74406	0.00210465	-0.0340838	0.181623
		KC19_2 - 6	2023-11-06 16:03:21	23.01	2.64707	0.0469498	0.744793	0.00202242	0.0450051	0.220438
		KC19_2 - 7	2023-11-06 16:04:30	22.976	3.47594	0.0818543	0.742663	0.00191405	0.0281201	0.260485
		KC19_2 - 8	2023-11-06 16:05:39	22.988	2.50221	0.0612976	0.745872	0.00207616	0.00346758	0.212818
		KC19_2 - 9	2023-11-06 16:12:54	22.996	18.176	0.386365	0.736675	0.00416718	0.0992727	0.300668
		KC19_2 - 10	2023-11-06 16:14:05	23.024	8.95238	0.172955	0.739728	0.00312957	0.102054	0.245349
		KC19_2 - 11	2023-11-06 16:15:14	21.4025	5.253	0.106669	0.743435	0.00312407	0.172322	0.214991
		KC19_2 - 12	2023-11-06 16:16:23	22.996	8.13382	0.178235	0.742547	0.00359466	0.728531	0.262175
		KC19_2 - 13	2023-11-06 16:17:32	23	8.42531	0.179599	0.737367	0.00321759	0.104316	0.250725
		KC19_2 - 14	2023-11-06 16:18:42	23.01	5.05589	0.0990228	0.74375	0.00211391	-0.0781836	0.306358
		KC19_2 - 15	2023-11-06 16:19:50	22.988	7.1235	0.14713	0.740906	0.00303741	0.0898035	0.269316
		KC19_2 - 16	2023-11-06 16:21:01	23.004	15.1434	0.302409	0.736755	0.00398979	0.164897	0.259297
		KC19_2 - 17	2023-11-06 16:28:17	4.40978	49.4931	1.63787	0.715766	0.0143061	-0.36965	0.324957
		KC19_2 - 18	2023-11-06 16:29:25	23.044	9.68693	0.279202	0.738205	0.00306622	-0.0772638	0.323035
		KC19_2 - 19	2023-11-06 16:30:35	23.004	20.7508	0.465424	0.729875	0.00655139	0.192331	0.156686
		KC19_2 - 20	2023-11-06 16:31:45	22.988	5.43656	0.213201	0.745024	0.00259508	0.0605924	0.292142
		KC19_2 - 21	2023-11-06 16:32:55	22.99	5.98066	0.0933893	0.745123	0.00231857	0.0915925	0.318798
		KC19_2 - 22	2023-11-06 16:34:04	22.974	6.66253	0.121512	0.739984	0.00253166	0.0986855	0.316979
		KC19_2 - 23	2023-11-06 16:35:14	22.932	11.4347	0.260642	0.737517	0.00318346	0.0815208	0.296967
		KC19_2 - 24	2023-11-06 16:36:23	22.996	10.3997	0.569932	0.737291	0.00395866	0.0513551	0.214091
KC19-7-21mm	21.8	KC19-21mm
		KC19-T - 1	2023-09-10 18:13:16	23.47	5.88035	0.136098	0.737206	0.00258406	0.066283	0.272671
		KC19-T - 2	2023-09-10 18:14:26	23.49	5.73384	0.160352	0.738114	0.00317017	0.0624051	0.226739
		KC19-T - 3	2023-09-10 18:15:35	23.454	6.48726	0.190803	0.736435	0.0030197	0.0592808	0.261609
		KC19-T - 4	2023-09-10 18:16:45	23.554	4.74705	0.199902	0.732494	0.00258813	-0.0152956	0.218425
		KC19-T - 5	2023-09-10 18:17:55	23.54	4.12702	0.103914	0.734325	0.00246706	0.124056	0.207538
		KC19-T - 6	2023-09-10 18:19:05	23.482	6.48493	0.178368	0.734772	0.00271238	0.10106	0.270884
		KC19-T - 7	2023-09-10 18:20:15	23.514	4.5803	0.106977	0.739979	0.00263475	0.222343	0.22751
		KC19-T - 8	2023-09-10 18:21:25	23.478	4.23829	0.101501	0.737969	0.0025115	0.161244	0.217206
		KC19-T - 9	2023-09-10 18:29:49	23.484	5.59443	0.147822	0.736011	0.00294373	0.029307	0.251819
		KC19-T - 10	2023-09-10 18:31:00	23.482	5.75928	0.135849	0.738061	0.00315881	0.169525	0.225327
		KC19-T - 11	2023-09-10 18:32:11	23.466	6.18245	0.190637	0.734291	0.00265551	0.0180499	0.23248
		KC19-T - 12	2023-09-10 18:33:22	23.532	10.0927	0.234312	0.73418	0.00406425	0.240308	0.273034
		KC19-T - 13	2023-09-10 18:34:33	23.45	4.55607	0.116062	0.737336	0.00283303	0.0796936	0.223714
		KC19-T - 14	2023-09-10 18:35:43	23.524	9.69699	0.258361	0.731184	0.00380068	-0.0241498	0.283282	x
		KC19-T - 15	2023-09-10 18:36:59	17.3555	6.04044	0.155002	0.73711	0.00324377	0.0775926	0.255294
		KC19-T - 16	2023-09-10 18:38:02	23.458	5.75097	0.135396	0.74001	0.00306704	0.103596	0.255046
		KC19-T - 17	2023-09-10 18:46:25	23.506	6.08637	0.140482	0.73688	0.00328185	0.1329	0.210063
		KC19-T - 18	2023-09-10 18:47:34	23.47	5.71112	0.182575	0.737151	0.00326912	0.0211994	0.212645
		KC19-T - 19	2023-09-10 18:48:43	23.471	5.0786	0.124056	0.738891	0.00311993	-0.0901753	0.209196
		KC19-T - 20	2023-09-10 18:49:52	23.486	5.62558	0.141622	0.737674	0.00338844	0.0165464	0.218801
		KC19-T - 21	2023-09-10 18:51:02	23.474	6.55238	0.273241	0.734677	0.00331035	0.105658	0.245949
		KC19-T - 22	2023-09-10 18:52:12	23.51	4.18135	0.108748	0.737744	0.00286627	0.0539268	0.198104
		KC19-T - 23	2023-09-10 18:53:23	23.48	4.17115	0.107254	0.737202	0.0026134	0.012013	0.19882
		KC19-T - 24	2023-09-10 18:54:35	23.444	4.34574	0.105654	0.737951	0.00272942	0.157569	0.22125
		KC19-T - 25	2023-09-10 19:03:01	23.454	6.13163	0.155604	0.735274	0.00306049	0.111163	0.225227
		KC19-T - 26	2023-09-10 19:04:10	23.504	5.47728	0.137074	0.73663	0.00271181	0.186628	0.232397
		KC19-T - 27	2023-09-10 19:05:20	23.422	5.91788	0.192296	0.733835	0.00272261	-0.0641957	0.234478
		KC19-T - 28	2023-09-10 19:06:30	23.45	7.02585	0.170994	0.734499	0.00329709	0.0997971	0.218703
		KC19-T - 29	2023-09-10 19:07:40	23.534	5.76807	0.139911	0.736831	0.0030825	0.180438	0.24885
		KC19-T - 30	2023-09-10 19:08:50	23.502	6.12896	0.151727	0.73441	0.0029175	0.0684585	0.219634
		KC19-T - 31	2023-09-10 19:09:59	23.49	5.41092	0.143839	0.73409	0.00273574	0.0513476	0.238161
		KC19-T - 32	2023-09-10 19:11:09	23.484	5.41168	0.149129	0.733627	0.00267599	0.132829	0.250661
		KC19-T - 33	2023-09-10 19:19:33	23.48	4.90599	0.125751	0.735966	0.00314779	0.0984977	0.208385
		KC19-T - 34	2023-09-10 19:20:43	23.458	3.64977	0.104785	0.738837	0.00269975	-0.00591993	0.173333
		KC19-T - 35	2023-09-10 19:21:54	23.49	3.73031	0.100415	0.736271	0.00286008	0.0919965	0.159365
		KC19-T - 36	2023-09-10 19:23:05	23.474	4.5486	0.118923	0.737826	0.0028487	-0.0750297	0.18531
		KC19-T - 37	2023-09-10 19:24:16	23.514	7.35401	0.331448	0.737437	0.00371195	-0.0336621	0.216708
		KC19-T - 38	2023-09-10 19:25:27	23.466	3.78161	0.0934266	0.738341	0.00270552	0.207107	0.178294
		KC19-T - 39	2023-09-10 19:26:38	23.486	5.28294	0.13033	0.733777	0.00299054	0.0554624	0.199886
		KC19-T - 40	2023-09-10 19:27:48	23.476	4.38856	0.148179	0.737168	0.00264848	0.0685431	0.224791
		KC19-T - 41	2023-09-10 19:36:12	23.436	5.83063	0.14038	0.737383	0.00289336	0.169505	0.223782
		KC19-T - 42	2023-09-10 19:37:23	23.522	5.09055	0.130524	0.736188	0.00318971	-0.0631415	0.169679
		KC19-T - 43	2023-09-10 19:38:32	23.474	5.19305	0.184048	0.735652	0.00299872	-0.104178	0.213043
		KC19-T - 44	2023-09-10 19:39:42	23.484	5.37113	0.126304	0.736714	0.00292426	-0.057114	0.240411
		KC19-T - 45	2023-09-10 19:40:51	23.498	5.13016	0.13144	0.736048	0.00336268	-0.0312854	0.193677
		KC19-T - 46	2023-09-10 19:42:01	23.484	4.89307	0.122303	0.736756	0.00312513	0.223207	0.18013
		KC19-T - 47	2023-09-10 19:43:12	23.474	4.66686	0.111396	0.737549	0.0026453	0.13839	0.210949
		KC19-T - 48	2023-09-10 19:44:22	23.482	4.02174	0.0932869	0.736241	0.00254452	0.0896575	0.197177
KC19-7-9	26.8	KC19-7_9	00:00:00	0
		KC19-7_9 - 1	2024-05-11 12:32:19	23.491	4.8538	0.111396	0.732901	0.00328208	0.0935162	0.0709904
		KC19-7_9 - 2	2024-05-11 12:33:23	23.503	3.15385	0.0842176	0.737965	0.00279964	0.173733	0.0542128
		KC19-7_9 - 3	2024-05-11 12:34:26	23.491	5.8124	0.13338	0.732818	0.00328433	0.167123	0.0717265
		KC19-7_9 - 4	2024-05-11 12:35:29	23.467	4.38684	0.110759	0.733534	0.00324868	0.101375	0.0642401
		KC19-7_9 - 5	2024-05-11 12:36:33	23.475	5.24773	0.115395	0.731342	0.00328493	0.0473349	0.0754983
		KC19-7_9 - 6	2024-05-11 12:37:36	23.515	4.64535	0.12118	0.733063	0.00321506	0.166227	0.0604531
		KC19-7_9 - 7	2024-05-11 12:38:39	23.491	6.55684	0.127238	0.735984	0.00366619	0.0979643	0.0726528
		KC19-7_9 - 8	2024-05-11 12:39:43	23.501	5.3145	0.114486	0.735195	0.00367056	0.11341	0.065875
		KC19-7_9 - 9	2024-05-11 12:47:37	23.499	5.63252	0.112344	0.735638	0.00330696	0.0230925	0.0675326
		KC19-7_9 - 10	2024-05-11 12:48:41	23.453	5.17456	0.130793	0.734994	0.00337415	0.178289	0.0668796
		KC19-7_9 - 11	2024-05-11 12:49:44	23.449	5.36631	0.12851	0.735333	0.0034717	0.12079	0.0651998
		KC19-7_9 - 12	2024-05-11 12:50:47	23.489	5.88734	0.130126	0.735433	0.00355715	0.0741951	0.0693985
		KC19-7_9 - 13	2024-05-11 12:51:51	23.497	3.42099	0.166561	0.734775	0.00312631	-0.0326119	0.0643478
		KC19-7_9 - 14	2024-05-11 12:52:54	23.469	7.2242	0.195449	0.73829	0.0040587	0.14985	0.070053
		KC19-7_9 - 15	2024-05-11 12:53:57	23.523	3.33403	0.227328	0.73231	0.00312351	-0.0296066	0.0451487
		KC19-7_9 - 16	2024-05-11 12:55:00	23.499	6.36326	0.20568	0.730494	0.00388226	-0.0994588	0.0704484
		KC19-7_9 - 17	2024-05-11 13:02:55	23.497	6.50563	0.142577	0.737795	0.00373243	0.225058	0.0699004
		KC19-7_9 - 18	2024-05-11 13:03:58	23.499	4.65082	0.101825	0.734938	0.00313849	0.0626746	0.0676838
		KC19-7_9 - 19	2024-05-11 13:05:01	23.49	5.51404	0.125398	0.735036	0.00315507	0.0389294	0.0726236
		KC19-7_9 - 20	2024-05-11 13:06:05	23.475	4.03276	0.105371	0.738491	0.00336235	0.0482891	0.0488496
		KC19-7_9 - 21	2024-05-11 13:07:08	23.483	3.99309	0.095589	0.737501	0.00327142	0.089467	0.0672636
		KC19-7_9 - 22	2024-05-11 13:08:11	23.497	4.90294	0.102309	0.734733	0.00315735	0.0225795	0.0658264
		KC19-7_9 - 23	2024-05-11 13:09:15	23.507	7.32168	0.45672	0.73497	0.00345289	0.0998066	0.0702078	x
		KC19-7_9 - 24	2024-05-11 13:10:18	23.475	6.09672	0.152301	0.73135	0.00352483	-0.0138072	0.0749923
		KC19-7_9 - 25	2024-05-11 13:18:13	23.493	5.36714	0.204201	0.735062	0.00314203	0.167566	0.0670347
		KC19-7_9 - 26	2024-05-11 13:19:16	23.521	5.10774	0.187427	0.734481	0.00323745	-0.0281033	0.0682563
		KC19-7_9 - 27	2024-05-11 13:20:19	23.459	5.94777	0.142426	0.728893	0.00346644	0.0324569	0.0676316
		KC19-7_9 - 28	2024-05-11 13:21:23	23.487	6.1751	0.131689	0.730349	0.00323156	0.000256899	0.0717236
		KC19-7_9 - 29	2024-05-11 13:22:26	23.499	5.60505	0.122449	0.738195	0.00335312	0.045174	0.0737738
		KC19-7_9 - 30	2024-05-11 13:23:29	23.471	5.04671	0.103185	0.733324	0.00329135	0.154961	0.0609074
		KC19-7_9 - 31	2024-05-11 13:24:33	23.507	6.379	0.129399	0.735635	0.00348986	0.0780603	0.0720341
		KC19-7_9 - 32	2024-05-11 13:25:36	23.507	5.55137	0.124874	0.735159	0.00357025	0.228661	0.0652134
		KC19-7_9 - 33	2024-05-11 13:33:30	23.507	6.32065	0.222663	0.736981	0.00444118	0.0735419	0.0456487
		KC19-7_9 - 34	2024-05-11 13:34:33	23.499	4.49881	0.124042	0.732699	0.00319174	0.00607616	0.068347
		KC19-7_9 - 35	2024-05-11 13:35:36	23.471	3.74605	0.0953732	0.732153	0.00296126	0.0860357	0.0641581
		KC19-7_9 - 36	2024-05-11 13:36:40	23.443	5.49975	0.218452	0.739558	0.00374029	-0.1368	0.0699387	x
		KC19-7_9 - 37	2024-05-11 13:37:43	23.487	5.21815	0.109907	0.733766	0.00336913	0.12055	0.0702061
		KC19-7_9 - 38	2024-05-11 13:38:47	23.515	3.03664	0.073922	0.733856	0.00281462	-0.0113271	0.057643
		KC19-7_9 - 39	2024-05-11 13:39:50	23.483	8.56724	0.177033	0.73227	0.00413205	0.113649	0.0657284
		KC19-7_9 - 40	2024-05-11 13:40:53	23.475	8.03796	0.181386	0.733608	0.00480808	0.0509802	0.0648033
		KC19-7_9 - 41	2024-05-11 13:48:47	23.491	7.01379	0.161947	0.727779	0.00370806	0.0314725	0.0640542
		KC19-7_9 - 42	2024-05-11 13:49:51	23.453	3.94806	0.0990511	0.731056	0.0030997	-0.0205332	0.0614629
		KC19-7_9 - 43	2024-05-11 13:50:54	23.497	10.6598	0.250193	0.731886	0.00490791	0.0742732	0.0653992
		KC19-7_9 - 44	2024-05-11 13:51:57	23.463	6.63504	0.167852	0.733424	0.00419147	0.184776	0.0637961
		KC19-7_9 - 45	2024-05-11 13:53:01	23.483	4.50589	0.127603	0.7313	0.00357532	0.0796632	0.0497599
		KC19-7_9 - 46	2024-05-11 13:54:05	23.0465	6.58353	0.21553	0.731204	0.00415425	0.0550238	0.0620602
		KC19-7_9 - 47	2024-05-11 13:55:08	23.501	6.72333	0.19597	0.733213	0.00390961	0.107153	0.0506799
		KC19-7_9 - 48	2024-05-11 13:56:11	23.497	7.78708	0.175253	0.734347	0.00407255	0.203456	0.064776
		KC19-7_9 - 49	2024-05-11 14:04:05	23.501	3.71135	0.092036	0.73433	0.00389453	0.112198	0.0399209
		KC19-7_9 - 50	2024-05-11 14:05:08	23.449	4.13402	0.150815	0.733634	0.00374761	-0.100366	0.0426551
		KC19-7_9 - 51	2024-05-11 14:06:12	23.479	6.24473	0.273211	0.729193	0.0037585	0.0221973	0.055397
		KC19-7_9 - 52	2024-05-11 14:07:15	23.491	1.35014	0.028753	0.736839	0.00208075	0.0412958	0.0636402
		KC19-7_9 - 53	2024-05-11 14:08:18	23.477	7.88295	0.168162	0.728384	0.00458905	0.194828	0.0657545
		KC19-7_9 - 54	2024-05-11 14:09:22	23.483	9.84784	0.380038	0.738962	0.00466174	0.139861	0.07045	x
		KC19-7_9 - 55	2024-05-11 14:10:25	23.515	5.44542	0.146307	0.729007	0.00370002	0.0672089	0.0517706
		KC19-7_9 - 56	2024-05-11 14:11:28	23.509	1.87038	0.13316	0.736681	0.00256802	0.088265	0.0462579
		0	00:00:00	0
KC19-7-10	37.8	KC19-7_10	00:00:00	0
		KC19-7_10 - 1	2024-05-11 14:19:25	22.125	11.6488	0.28152	0.726043	0.00440789	0.095841	0.0953715	x
		KC19-7_10 - 2	2024-05-11 14:20:27	23.451	11.1608	0.315904	0.72908	0.00403061	-0.0487655	0.099936
		KC19-7_10 - 3	2024-05-11 14:21:30	23.503	16.9047	0.777041	0.730791	0.00427488	0.0921277	0.127807
		KC19-7_10 - 4	2024-05-11 14:22:33	23.5568	14.0678	0.289229	0.732859	0.00425447	0.063449	0.126342	x
		KC19-7_10 - 5	2024-05-11 14:23:36	23.507	10.2034	0.23767	0.734667	0.00422528	0.192923	0.0817958
		KC19-7_10 - 6	2024-05-11 14:24:40	23.491	8.53585	0.160722	0.727755	0.00307539	0.151042	0.123306
		KC19-7_10 - 7	2024-05-11 14:25:43	23.447	9.98966	0.286153	0.730795	0.00470125	0.0239132	0.0664419
		KC19-7_10 - 8	2024-05-11 14:26:47	23.467	8.67949	0.170986	0.730471	0.00379751	0.0608595	0.0991776
		KC19-7_10 - 9	2024-05-11 14:34:41	23.487	10.2063	0.237337	0.725649	0.00361874	0.0672653	0.0901735
		KC19-7_10 - 10	2024-05-11 14:35:44	23.499	8.55938	0.407722	0.733401	0.00349889	-0.0189683	0.103631
		KC19-7_10 - 11	2024-05-11 14:36:47	23.475	9.8222	0.32724	0.732206	0.00354621	0.203468	0.114447
		KC19-7_10 - 12	2024-05-11 14:37:51	23.481	8.74251	0.19813	0.732462	0.00364743	0.143812	0.094467
		KC19-7_10 - 13	2024-05-11 14:38:54	23.491	10.1293	0.284975	0.72709	0.00348976	0.0672696	0.115066
		KC19-7_10 - 14	2024-05-11 14:39:58	23.453	9.93501	0.200552	0.731388	0.00381037	0.0565507	0.105455
		KC19-7_10 - 15	2024-05-11 14:41:01	23.489	3.79416	0.102798	0.732611	0.00340174	0.15071	0.0550859
		KC19-7_10 - 16	2024-05-11 14:42:05	23.487	7.44255	0.410958	0.735497	0.0041759	0.0106175	0.0795751	x
		KC19-7_10 - 17	2024-05-11 14:49:59	23.459	9.12261	0.214328	0.735702	0.00370455	-0.0852406	0.113275
		KC19-7_10 - 18	2024-05-11 14:51:02	23.459	8.20905	0.199307	0.738689	0.00363586	-0.0237929	0.0887199
		KC19-7_10 - 19	2024-05-11 14:52:06	23.499	12.0018	0.227736	0.728867	0.0037707	-0.0246119	0.121457
		KC19-7_10 - 20	2024-05-11 14:53:09	23.491	12.9316	0.260609	0.730649	0.00381637	0.140475	0.114196
		KC19-7_10 - 21	2024-05-11 14:54:13	23.475	10.7824	0.265333	0.73252	0.0044138	0.178548	0.0747461
		KC19-7_10 - 22	2024-05-11 14:55:16	23.491	14.3764	0.258294	0.730924	0.00416061	0.168416	0.13629
		KC19-7_10 - 23	2024-05-11 14:56:19	23.475	13.6765	0.258441	0.728379	0.00446622	0.0914469	0.100784
		KC19-7_10 - 24	2024-05-11 14:57:23	23.489	15.2459	0.819452	0.73128	0.00420971	-0.0809418	0.123014
		KC19-7_10 - 25	2024-05-11 15:05:17	23.471	10.5319	0.264412	0.73319	0.0030616	0.237905	0.139747
		KC19-7_10 - 26	2024-05-11 15:06:20	23.49	7.9088	0.131202	0.732511	0.00301283	0.141921	0.144264
		KC19-7_10 - 27	2024-05-11 15:07:24	23.487	8.55491	0.152063	0.734327	0.00322371	0.0629135	0.134989
		KC19-7_10 - 28	2024-05-11 15:08:27	23.475	6.29633	0.118915	0.734423	0.0026984	0.0902693	0.152365
		KC19-7_10 - 29	2024-05-11 15:09:30	23.485	11.469	0.255124	0.731151	0.00404747	-0.0931606	0.106175
		KC19-7_10 - 30	2024-05-11 15:10:34	23.449	6.73538	0.122051	0.733515	0.00270828	0.132911	0.156655
		KC19-7_10 - 31	2024-05-11 15:11:37	23.463	13.1391	0.26352	0.730114	0.00371738	0.165128	0.122157
		KC19-7_10 - 32	2024-05-11 15:12:40	23.491	7.1025	0.121905	0.732355	0.00245432	0.163845	0.154009
		KC19-7_10 - 33	2024-05-11 15:20:35	23.507	17.3694	0.399993	0.730731	0.00386541	-0.071592	0.15002
		KC19-7_10 - 34	2024-05-11 15:21:38	23.457	17.3604	0.30563	0.729415	0.0043696	-0.148705	0.151347
		KC19-7_10 - 35	2024-05-11 15:22:41	23.483	13.7217	0.383009	0.72546	0.00378386	0.0967674	0.121582	x
		KC19-7_10 - 36	2024-05-11 15:23:45	23.467	10.6246	0.228384	0.733212	0.00364287	0.146374	0.124351
		KC19-7_10 - 37	2024-05-11 15:24:48	23.491	15.178	0.313276	0.728178	0.00360923	0.0785832	0.147543
		KC19-7_10 - 38	2024-05-11 15:25:51	23.495	5.44683	0.135074	0.735841	0.00265607	0.103104	0.112007
		KC19-7_10 - 39	2024-05-11 15:26:55	23.491	6.96205	0.186319	0.7325	0.00284619	-0.0618195	0.116205
		KC19-7_10 - 40	2024-05-11 15:27:58	23.491	13.2816	0.234186	0.728668	0.00374545	-0.0372304	0.141094
		KC19-7_10 - 41	2024-05-11 15:35:53	23.515	6.27935	0.187273	0.734434	0.00287039	0.139464	0.131511
		KC19-7_10 - 42	2024-05-11 15:36:56	23.487	16.2988	0.265983	0.722368	0.00379381	0.110278	0.145194
		KC19-7_10 - 43	2024-05-11 15:37:59	23.511	9.65201	0.404061	0.735022	0.00339175	0.0719786	0.131203
		KC19-7_10 - 44	2024-05-11 15:39:03	23.499	12.3652	0.226687	0.728113	0.00392042	0.0394029	0.128788
		KC19-7_10 - 45	2024-05-11 15:40:06	23.457	7.42115	0.272419	0.731291	0.00281563	-0.0195175	0.140179	x
		KC19-7_10 - 46	2024-05-11 15:41:09	23.507	7.25498	0.12829	0.732049	0.00292355	0.133402	0.12924
		KC19-7_10 - 47	2024-05-11 15:42:13	23.489	13.4557	0.35515	0.728314	0.00372858	0.2099	0.140577
		KC19-7_10 - 48	2024-05-11 15:43:16	23.499	18.3328	0.334217	0.728517	0.00452101	0.179347	0.155423
		KC19-7_10 - 49	2024-05-11 15:56:02	23.469	14.3338	0.299188	0.726055	0.00408757	0.123869	0.143255
		KC19-7_10 - 50	2024-05-11 15:57:05	23.475	14.0635	0.212656	0.727788	0.00371311	0.146068	0.149381
		KC19-7_10 - 51	2024-05-11 15:58:09	23.475	12.8464	0.22865	0.730924	0.00375088	0.176012	0.14925
		KC19-7_10 - 52	2024-05-11 15:59:12	23.523	10.2015	0.290238	0.733728	0.00411658	0.102497	0.0902209
		KC19-7_10 - 53	2024-05-11 16:00:16	23.483	12.6631	0.220435	0.727336	0.0034487	0.113086	0.14714
		KC19-7_10 - 54	2024-05-11 16:01:19	23.469	20.883	0.353904	0.726659	0.0044586	0.137304	0.142107
		KC19-7_10 - 55	2024-05-11 16:02:22	23.527	11.9194	0.206468	0.728896	0.00396503	0.222886	0.1249
		KC19-7_10 - 56	2024-05-11 16:03:25	23.507	12.6004	0.197571	0.730408	0.00368389	0.12068	0.141637
KC19-7-11	44	KC19-7_11	00:00:00	0
		KC19-7_11 - 1	2024-05-11 16:11:20	23.475	14.586	0.316852	0.733206	0.00371537	0.240089	0.133322
		KC19-7_11 - 2	2024-05-11 16:12:23	23.491	11.0536	0.262283	0.735114	0.00384776	0.0866148	0.110008
		KC19-7_11 - 3	2024-05-11 16:13:27	23.467	15.1857	0.28321	0.736118	0.00416456	0.091264	0.11568
		KC19-7_11 - 4	2024-05-11 16:14:30	23.483	11.3255	0.299264	0.733123	0.00399812	0.108244	0.0943811
		KC19-7_11 - 5	2024-05-11 16:15:33	23.481	20.0812	0.461115	0.726967	0.00453817	0.220787	0.116544
		KC19-7_11 - 6	2024-05-11 16:16:37	23.483	15.2085	0.364305	0.730903	0.00437042	0.114436	0.129908
		KC19-7_11 - 7	2024-05-11 16:17:40	23.467	16.8109	0.293745	0.724148	0.00417444	0.22887	0.133548
		KC19-7_11 - 8	2024-05-11 16:18:43	23.511	9.64178	0.314928	0.732981	0.00397528	0.063619	0.0934543
		KC19-7_11 - 9	2024-05-11 16:26:39	21.2437	18.2319	0.388479	0.732692	0.00470149	0.1337	0.13994
		KC19-7_11 - 10	2024-05-11 16:27:40	23.471	14.2778	0.226408	0.731502	0.00414929	0.227379	0.124497
		KC19-7_11 - 11	2024-05-11 16:28:43	23.469	15.7135	0.403132	0.733722	0.00443929	0.153057	0.126858
		KC19-7_11 - 12	2024-05-11 16:29:47	23.505	16.1345	0.336033	0.731319	0.00465029	-0.249866	0.132381
		KC19-7_11 - 13	2024-05-11 16:30:50	23.511	16.5777	0.283919	0.730364	0.00442528	0.0792696	0.128389
		KC19-7_11 - 14	2024-05-11 16:31:54	23.485	13.7228	0.233203	0.728141	0.00357971	0.172662	0.112348
		KC19-7_11 - 15	2024-05-11 16:32:57	23.537	15.1983	0.288875	0.729404	0.00429042	0.242499	0.11812
		KC19-7_11 - 16	2024-05-11 16:34:00	23.463	14.6642	0.291939	0.727352	0.00409555	0.21503	0.124594
		KC19-7_11 - 17	2024-05-11 16:41:55	23.471	7.98697	0.167264	0.734821	0.0041054	0.166106	0.0726223
		KC19-7_11 - 18	2024-05-11 16:42:58	23.499	14.0539	0.268498	0.736324	0.00451024	0.170607	0.0972207
		KC19-7_11 - 19	2024-05-11 16:44:01	23.491	15.6294	0.352303	0.729348	0.00404635	0.148737	0.135357
		KC19-7_11 - 20	2024-05-11 16:45:05	23.475	11.8323	0.253178	0.734803	0.00372562	0.0881393	0.131489
		KC19-7_11 - 21	2024-05-11 16:46:08	23.441	9.40623	0.177965	0.734523	0.00374568	0.0516819	0.0884162
		KC19-7_11 - 22	2024-05-11 16:47:12	23.467	15.181	0.27599	0.732337	0.00439938	0.0491408	0.110159
		KC19-7_11 - 23	2024-05-11 16:48:15	23.475	10.3571	0.200457	0.734698	0.00400676	0.00631749	0.0939395
		KC19-7_11 - 24	2024-05-11 16:49:18	23.475	18.7585	0.403222	0.732463	0.00436912	0.172553	0.140212
		KC19-7_11 - 25	2024-05-11 16:57:12	23.503	23.0806	0.506911	0.720563	0.00504458	0.164634	0.124949
		KC19-7_11 - 26	2024-05-11 16:58:16	23.499	22.6115	0.918147	0.72867	0.00500553	0.0720642	0.129238
		KC19-7_11 - 27	2024-05-11 16:59:19	23.451	7.20397	0.149319	0.739527	0.00289476	0.0333993	0.119776
		KC19-7_11 - 28	2024-05-11 17:00:23	23.467	9.59544	0.237412	0.733452	0.00370234	0.0910277	0.1089
		KC19-7_11 - 29	2024-05-11 17:01:26	23.475	16.7757	0.294193	0.737406	0.00425023	0.130695	0.142237
		KC19-7_11 - 30	2024-05-11 17:02:29	23.455	19.5521	0.403955	0.72288	0.00456662	0.0701935	0.139844
		KC19-7_11 - 31	2024-05-11 17:03:33	23.469	16.9947	0.374092	0.727599	0.00454285	0.262837	0.10919
		KC19-7_11 - 32	2024-05-11 17:04:36	23.459	13.6444	0.233544	0.733138	0.00404979	-0.153687	0.125311
		KC19-7_11 - 33	2024-05-11 17:12:30	23.481	8.32427	0.183174	0.736481	0.00361062	0.231117	0.117672
		KC19-7_11 - 34	2024-05-11 17:13:34	23.453	14.3003	0.249243	0.732554	0.0038835	0.218742	0.131829
		KC19-7_11 - 35	2024-05-11 17:14:37	23.471	12.0589	0.419602	0.732677	0.00415011	0.0963547	0.10987
		KC19-7_11 - 36	2024-05-11 17:15:40	23.483	15.5429	0.266595	0.732619	0.00412539	0.0937575	0.147614
		KC19-7_11 - 37	2024-05-11 17:16:44	23.491	12.0682	0.248931	0.733631	0.00354661	0.100287	0.118767
		KC19-7_11 - 38	2024-05-11 17:19:30	23.489	11.5379	0.432672	0.730835	0.00448015	0.170504	0.0936049
		KC19-7_11 - 39	2024-05-11 17:20:34	23.479	14.1676	0.346846	0.734488	0.00455998	-0.0127909	0.12734
		KC19-7_11 - 40	2024-05-11 17:21:37	23.483	19.8105	0.364055	0.735461	0.00435997	-0.0153837	0.161363
		KC19-7_11 - 41	2024-05-11 17:29:31	23.474	10.7774	0.246799	0.742398	0.00445567	0.170008	0.0892471
		KC19-7_11 - 42	2024-05-11 17:30:35	23.479	19.8094	0.451177	0.723534	0.00538103	0.0997599	0.121959
		KC19-7_11 - 43	2024-05-11 17:31:38	23.483	17.6684	0.584865	0.724683	0.00457751	0.0757464	0.138652
		KC19-7_11 - 44	2024-05-11 17:32:41	23.485	19.2924	0.45415	0.737405	0.00505839	0.199192	0.1411
		KC19-7_11 - 45	2024-05-11 17:33:45	23.501	16.3565	0.259289	0.72726	0.00384887	0.222006	0.163989
		KC19-7_11 - 46	2024-05-11 17:34:48	23.467	5.4425	0.102636	0.739335	0.00331182	0.0848165	0.0824778
		KC19-7_11 - 47	2024-05-11 17:35:51	23.507	10.5293	0.368919	0.736076	0.00334273	0.153132	0.159234
		KC19-7_11 - 48	2024-05-11 17:36:55	23.511	18.1892	0.293253	0.726717	0.00436223	0.2605	0.163429
KC19-7-3	47	KC19_3
		KC19_3 - 1	2023-11-06 16:43:39	23.006	120.834	2.91737	0.664408	0.0087953	-0.0876449	0.387749
		KC19_3 - 2	2023-11-06 16:44:49	22.944	170.116	4.79158	0.636421	0.00936057	-0.0333044	0.454469	x
		KC19_3 - 3	2023-11-06 16:45:58	22.974	857.617	22.936	0.208813	0.012327	0.0862519	0.577024
		KC19_3 - 4	2023-11-06 16:47:09	22.962	689.173	42.9956	0.324465	0.024858	-0.744977	0.566644	x
		KC19_3 - 5	2023-11-06 16:48:19	22.972	528.388	11.7076	0.412324	0.0120514	0.525362	0.583761
		KC19_3 - 6	2023-11-06 16:49:29	22.992	158.097	6.90804	0.648344	0.00882606	-0.172382	0.49999
		KC19_3 - 7	2023-11-06 16:50:38	22.984	173.924	4.44563	0.634891	0.00895724	-0.00946567	0.543246
		KC19_3 - 8	2023-11-06 16:51:48	22.972	237.622	5.33952	0.58442	0.00931107	0.0455735	0.582685
		KC19_3 - 9	2023-11-06 16:59:00	22.972	132.895	2.62584	0.655201	0.0079881	0.248111	0.573235
		KC19_3 - 10	2023-11-06 17:00:10	23.002	18.4865	0.408168	0.736775	0.00361765	-0.0341332	0.349786
		KC19_3 - 11	2023-11-06 17:01:21	22.992	508.314	24.4343	0.417388	0.0187605	-0.68197	0.600656	x
		KC19_3 - 12	2023-11-06 17:02:31	22.944	677.319	16.0859	0.299741	0.0125018	0.155123	0.555859	x
		KC19_3 - 13	2023-11-06 17:03:40	23.038	70.6331	2.01535	0.69959	0.00596973	-0.158862	0.519002	X
		KC19_3 - 14	2023-11-06 17:04:50	22.979	29.046	0.522814	0.738534	0.00430544	0.225124	0.395406
		KC19_3 - 15	2023-11-06 17:06:00	23.006	441.875	8.21816	0.465582	0.0106688	0.217677	0.608226
		KC19_3 - 16	2023-11-06 17:07:09	23.064	932.796	22.9126	0.17977	0.0111242	-0.240485	0.611165
		KC19_3 - 17	2023-11-06 17:14:44	2.56455	588.47	45.2847	0.327841	0.0459249	-0.0968505	0.478716	X
		KC19_3 - 18	2023-11-06 17:15:41	14.0354	160.272	3.19487	0.651182	0.0102357	0.392786	0.506327
		KC19_3 - 19	2023-11-06 17:16:41	23	17.2465	0.339039	0.74357	0.00384459	0.0392274	0.344986
		KC19_3 - 20	2023-11-06 17:17:50	23.008	11.7442	0.263756	0.738567	0.00326105	-0.00743918	0.343132
		KC19_3 - 21	2023-11-06 17:18:59	22.994	329.688	13.0173	0.556293	0.0140027	-0.440339	0.628221	X
		KC19_3 - 22	2023-11-06 17:20:08	23.015	717	15.3256	0.312373	0.0110283	0.33414	0.57301
		KC19_3 - 23	2023-11-06 17:21:19	22.936	110.045	3.01039	0.718385	0.0069519	0.0777733	0.563403	X
		KC19_3 - 24	2023-11-06 17:22:30	22.982	279.168	6.87086	0.626562	0.01099	-0.000333654	0.639244	X
		KC19_3 - 25	2023-11-06 17:29:45	23.016	61.1708	2.23103	0.715703	0.00647082	-0.159121	0.47198	x
		KC19_3 - 26	2023-11-06 17:30:54	22.98	97.3471	1.79993	0.686137	0.00680305	0.229017	0.514227
		KC19_3 - 27	2023-11-06 17:32:04	22.98	603.268	15.507	0.367078	0.013794	-0.262225	0.594428
		KC19_3 - 28	2023-11-06 17:33:13	23.012	95.248	2.33526	0.690392	0.00735953	-0.126136	0.525065
		KC19_3 - 29	2023-11-06 17:34:22	22.948	75.6748	1.61612	0.69163	0.00688748	0.169286	0.452277
		KC19_3 - 30	2023-11-06 17:35:33	23.026	555.553	12.7155	0.404016	0.0110868	0.0110499	0.599785
		KC19_3 - 31	2023-11-06 17:36:45	22.952	222.446	3.35298	0.594605	0.0083019	0.161769	0.652316
		KC19_3 - 32	2023-11-06 17:37:55	22.93	428.456	10.0863	0.483319	0.0111037	0.138628	0.591428
		KC19_3 - 33	2023-11-06 17:45:07	22.968	537.897	14.2672	0.412862	0.0140994	-0.074766	0.603235
		KC19_3 - 34	2023-11-06 17:46:17	22.976	24.0527	0.764855	0.726252	0.00434706	0.0168484	0.462513
		KC19_3 - 35	2023-11-06 17:47:28	23.008	229.315	4.33193	0.606925	0.0107933	-0.131468	0.614446
		KC19_3 - 36	2023-11-06 17:48:37	23.008	512.585	9.9183	0.440106	0.0119917	0.3935	0.621529
		KC19_3 - 37	2023-11-06 17:49:47	22.988	125.784	5.35849	0.655371	0.00770759	-0.143126	0.558948	x
		KC19_3 - 38	2023-11-06 17:50:59	20.9453	837.156	26.4977	0.199975	0.0137358	-0.1919	0.576518	x
		KC19_3 - 39	2023-11-06 17:52:13	17.8261	534.525	14.7439	0.409276	0.0165425	-0.147798	0.562833
		KC19_3 - 40	2023-11-06 17:53:20	22.97	21.7126	0.432351	0.734288	0.00492178	0.0439955	0.305743
		KC19_3 - 41	2023-11-06 18:00:35	22.98	21.2002	0.722594	0.734596	0.00409801	-0.000769214	0.439518
		KC19_3 - 42	2023-11-06 18:01:45	22.97	103.897	2.43225	0.675654	0.00919771	-0.123559	0.51893
		KC19_3 - 43	2023-11-06 18:02:57	7.00452	102.699	3.19575	0.718238	0.0146046	0.453068	0.439294	x
		KC19_3 - 44	2023-11-06 18:04:04	23	57.3472	2.40468	0.70585	0.00567475	-0.167789	0.507075
		KC19_3 - 45	2023-11-06 18:05:13	22.996	106.928	1.73307	0.665477	0.00702079	0.310892	0.601381
		KC19_3 - 46	2023-11-06 18:06:23	23.008	426.535	15.3957	0.479964	0.0149046	-0.465574	0.62894
		KC19_3 - 47	2023-11-06 18:07:33	23	131.327	3.50024	0.652478	0.00672091	0.0617712	0.566234
		KC19_3 - 48	2023-11-06 18:08:42	22.988	557.968	17.6997	0.392091	0.0127051	-0.212859	0.623213
		KC19_3 - 49	2023-11-06 18:15:57	23.036	233.707	10.6477	0.599172	0.0119387	-0.417477	0.596111
		KC19_3 - 50	2023-11-06 18:17:16	13.5052	790.717	32.5863	0.275161	0.0215405	-0.405672	0.530732	x
		KC19_3 - 51	2023-11-06 18:18:16	23.034	149.183	15.3215	0.643926	0.012916	-0.861044	0.572762	X
		KC19_3 - 52	2023-11-06 18:19:25	23.008	698.345	22.9685	0.321728	0.013686	-0.37369	0.577289
		KC19_3 - 53	2023-11-06 18:20:36	22.99	326.953	6.32104	0.542664	0.0101707	0.122297	0.626386
		KC19_3 - 54	2023-11-06 18:21:45	23.004	104.998	4.3147	0.675691	0.00768918	-0.278746	0.528905
		KC19_3 - 55	2023-11-06 18:22:55	23.004	64.1321	2.40687	0.692792	0.00628982	0.162753	0.523187	x
		KC19_3 - 56	2023-11-06 18:24:07	23.014	33.1495	0.881962	0.720989	0.00451581	0.164916	0.432407
		KC19_3 - 57	2023-11-06 18:31:20	22.964	25.7115	0.424561	0.731339	0.00414187	0.139588	0.396531
		KC19_3 - 58	2023-11-06 18:32:30	23.004	42.5778	1.50184	0.725654	0.00610686	-0.0382806	0.323954
		KC19_3 - 59	2023-11-06 18:33:39	22.968	62.3286	3.04977	0.705514	0.00598299	-0.137913	0.442112	X
		KC19_3 - 60	2023-11-06 18:34:49	22.99	14.5864	0.296888	0.73859	0.00337327	-0.0872563	0.322091
		KC19_3 - 61	2023-11-06 18:35:59	22.93	23.9997	0.617758	0.743554	0.00384185	0.0974142	0.43577
		KC19_3 - 62	2023-11-06 18:37:10	22.956	25.391	0.553283	0.731607	0.00514373	0.0101861	0.376978
		KC19_3 - 63	2023-11-06 18:38:21	22.97	8.37663	0.137651	0.745206	0.00267452	0.117444	0.349366
		KC19_3 - 64	2023-11-06 18:39:31	22.98	7.3875	0.159751	0.741493	0.00293778	0.517366	0.277638
KC19-7-12	48	KC19-7_12
		KC19-7_12 - 1	2024-05-11 17:44:49	23.499	201.567	4.79864	0.602926	0.0144256	0.301039	0.107823
		KC19-7_12 - 2	2024-05-11 17:45:52	23.451	114.748	3.35477	0.709223	0.0119301	0.0656095	0.102288	X
		KC19-7_12 - 3	2024-05-11 17:46:56	23.492	405.065	11.3333	0.475062	0.0153016	0.336731	0.12581
		KC19-7_12 - 4	2024-05-11 17:47:59	23.511	287.491	7.35677	0.551727	0.0163417	0.239177	0.113279
		KC19-7_12 - 5	2024-05-11 17:49:03	23.459	324.292	8.48265	0.550177	0.0166312	0.314831	0.119148
		KC19-7_12 - 6	2024-05-11 17:50:06	23.457	380.022	10.171	0.507038	0.019644	0.47801	0.10821
		KC19-7_12 - 7	2024-05-11 17:51:09	23.491	222.144	14.782	0.641055	0.0199045	-0.434414	0.112842	X
		KC19-7_12 - 8	2024-05-11 17:52:12	23.491	194.744	4.79576	0.598747	0.0153088	0.260492	0.113884
		KC19-7_12 - 9	2024-05-11 18:00:07	23.475	168.529	3.96127	0.634092	0.0135612	0.23206	0.115101
		KC19-7_12 - 10	2024-05-11 18:01:10	23.459	90.7939	3.26165	0.750307	0.0109039	-0.372616	0.152652	X
		KC19-7_12 - 11	2024-05-11 18:02:14	23.491	192.291	4.44629	0.635377	0.0145929	0.395139	0.121762
		KC19-7_12 - 12	2024-05-11 18:03:17	23.491	145.316	3.46507	0.655082	0.0112684	0.42395	0.107738
		KC19-7_12 - 13	2024-05-11 18:04:20	23.492	175.73	4.49109	0.656974	0.0127474	0.162632	0.139695	X
		KC19-7_12 - 14	2024-05-11 18:05:24	23.483	346.981	8.98444	0.513866	0.0140162	0.338941	0.137069
		KC19-7_12 - 15	2024-05-11 18:06:27	23.483	557.746	16.0744	0.392225	0.0182156	0.525761	0.128341
		KC19-7_12 - 16	2024-05-11 18:07:31	23.499	210.433	5.27034	0.618079	0.0130769	0.22125	0.137841	x
		KC19-7_12 - 17	2024-05-11 18:15:25	23.491	156.567	3.74904	0.630809	0.013274	0.447838	0.0946832
		KC19-7_12 - 18	2024-05-11 18:16:28	23.503	107.416	2.24722	0.671544	0.0116625	0.346777	0.0855742
		KC19-7_12 - 19	2024-05-11 18:17:32	23.491	140.175	3.10992	0.672635	0.0112695	0.221883	0.111144	X
		KC19-7_12 - 20	2024-05-11 18:18:35	23.481	394.052	11.3571	0.485095	0.0200225	0.435514	0.113106
		KC19-7_12 - 21	2024-05-11 18:19:44	18.1253	308.258	11.1676	0.527531	0.0191891	0.114365	0.105925	x
		KC19-7_12 - 22	2024-05-11 18:20:42	23.491	140.741	3.76751	0.636259	0.0154793	0.39573	0.0728733
		KC19-7_12 - 23	2024-05-11 18:21:45	23.523	158.803	4.6795	0.662657	0.0127719	0.145	0.107758	X
		KC19-7_12 - 24	2024-05-11 18:22:59	13.0627	182.691	6.13026	0.595267	0.018695	0.219027	0.0994796	X
		KC19-7_12 - 25	2024-05-11 18:30:54	11.8238	183.761	6.87513	0.604834	0.0230027	0.442557	0.0785909	X
		KC19-7_12 - 26	2024-05-11 18:31:46	23.467	204.797	4.87359	0.598441	0.0132938	0.373166	0.105295
		KC19-7_12 - 27	2024-05-11 18:32:50	23.491	161.999	3.46802	0.645236	0.0150854	0.295347	0.0989191
		KC19-7_12 - 28	2024-05-11 18:34:00	16.2342	148.397	5.21422	0.646996	0.0161125	0.134731	0.110456
		KC19-7_12 - 29	2024-05-11 18:34:56	23.491	433.222	12.7804	0.473119	0.0183357	0.225481	0.112793
		KC19-7_12 - 30	2024-05-11 18:36:06	16.8938	385.188	12.2787	0.476727	0.0206386	0.456615	0.100628	x
		KC19-7_12 - 31	2024-05-11 18:37:04	23.475	17.9727	0.352332	0.725093	0.00481835	0.212765	0.118178
		KC19-7_12 - 32	2024-05-11 18:38:08	23.483	153.811	3.4795	0.647344	0.0124116	0.33157	0.0993175
		KC19-7_12 - 33	2024-05-11 18:46:02	23.475	8.92459	0.285326	0.732904	0.00335834	0.0247693	0.117847
		KC19-7_12 - 34	2024-05-11 18:47:05	23.475	29.3584	1.84107	0.724671	0.00591286	-0.00259609	0.120106	X
		KC19-7_12 - 35	2024-05-11 18:48:08	23.499	5.2031	0.106306	0.733475	0.00342515	0.0300103	0.0751685
		KC19-7_12 - 36	2024-05-11 18:49:12	23.507	23.9538	0.57614	0.717595	0.00626978	0.0990075	0.123867
		KC19-7_12 - 37	2024-05-11 18:50:15	23.463	15.3193	0.309177	0.72826	0.00534491	0.162216	0.0808999
		KC19-7_12 - 38	2024-05-11 18:51:19	23.485	7.27687	0.144177	0.741096	0.00328233	0.178119	0.108415	X
		KC19-7_12 - 39	2024-05-11 18:52:22	23.461	5.41007	0.19686	0.732524	0.00292216	-0.198884	0.115589	X
		KC19-7_12 - 40	2024-05-11 18:53:25	8.53146	15.9481	0.53668	0.72178	0.00822227	0.284845	0.0734505	X
		KC19-7_12 - 41	2024-05-11 19:01:20	23.457	68.383	1.83069	0.701115	0.0111508	0.0615941	0.0940329
		KC19-7_12 - 42	2024-05-11 19:02:23	23.487	5.8629	0.146061	0.727971	0.0034496	0.123507	0.0699512
		KC19-7_12 - 43	2024-05-11 19:03:37	13.0226	18.0307	0.565703	0.718277	0.00693651	0.0647941	0.0945793	X
		KC19-7_12 - 44	2024-05-11 19:04:29	23.477	12.2969	0.215962	0.721465	0.00398311	0.151595	0.123179
		KC19-7_12 - 45	2024-05-11 19:05:32	23.487	5.38853	0.115146	0.735754	0.00273751	0.13487	0.110001
		KC19-7_12 - 46	2024-05-11 19:06:37	23.475	12.0192	0.267764	0.725934	0.004392	0.0203337	0.0792471
		KC19-7_12 - 47	2024-05-11 19:07:40	23.491	292.744	11.1938	0.555698	0.0157964	0.106807	0.137429
		KC19-7_12 - 48	2024-05-11 19:08:43	23.479	7.79042	0.226201	0.73208	0.00376289	-0.0170118	0.0959047
		KC19-7_12 - 49	2024-05-11 19:16:37	23.463	11.8141	0.380399	0.728485	0.00448424	0.0697736	0.078297
		KC19-7_12 - 50	2024-05-11 19:17:40	23.511	3.25484	0.0619414	0.734831	0.00251648	0.110536	0.0977358
		KC19-7_12 - 51	2024-05-11 19:18:44	23.485	14.5673	0.270615	0.721653	0.00452247	0.20224	0.0921862
		KC19-7_12 - 52	2024-05-11 19:19:47	23.467	8.25855	0.433272	0.727807	0.00361686	-0.0781499	0.0934565	x
		KC19-7_12 - 53	2024-05-11 19:20:51	23.477	13.7514	0.354875	0.729789	0.0054035	0.074229	0.0795068
		KC19-7_12 - 54	2024-05-11 19:21:54	23.475	4.61715	0.117059	0.727952	0.00322079	0.109346	0.0732086
		KC19-7_12 - 55	2024-05-11 19:22:58	23.499	3.53425	0.0827308	0.733048	0.00261271	0.112664	0.0991201
		KC19-7_12 - 56	2024-05-11 19:24:00	23.487	15.0654	0.335209	0.721324	0.00525323	0.235391	0.0753454
KC19-7-13	49.5	KC19-7_13
		KC19-7_13 - 1	2024-05-11 19:31:55	23.499	36.2371	0.607177	0.729159	0.00480979	0.0462129	0.227949	x
		KC19-7_13 - 2	2024-05-11 19:32:58	23.507	16.9541	0.286369	0.736242	0.0034501	0.281403	0.21523
		KC19-7_13 - 3	2024-05-11 19:34:14	11.0696	299.83	12.5459	0.551389	0.0209522	0.117433	0.159378	x
		KC19-7_13 - 4	2024-05-11 19:35:05	23.469	22.2834	0.521893	0.731591	0.00378074	0.145836	0.213376
		KC19-7_13 - 5	2024-05-11 19:36:08	23.483	32.2947	0.553406	0.723806	0.0049571	0.173571	0.209177
		KC19-7_13 - 6	2024-05-11 19:37:12	23.513	31.4785	0.659064	0.720471	0.00463906	-0.00519055	0.208679
		KC19-7_13 - 7	2024-05-11 19:38:25	13.3157	17.9564	0.356111	0.725053	0.00480265	0.0474835	0.197665	X
		KC19-7_13 - 8	2024-05-11 19:39:18	23.491	14.9608	0.386782	0.736345	0.00361923	0.0317163	0.217792	X
		KC19-7_13 - 9	2024-05-11 19:47:16	20.8879	82.6767	1.88807	0.721067	0.00819207	0.104226	0.207889	X
		KC19-7_13 - 10	2024-05-11 19:48:16	23.499	241.774	10.3993	0.596414	0.0152157	-0.482065	0.200859
		KC19-7_13 - 11	2024-05-11 19:49:20	23.485	16.0168	0.280132	0.734021	0.00364528	0.0316355	0.215705
		KC19-7_13 - 12	2024-05-11 19:50:23	23.499	116.764	3.44611	0.675288	0.00776668	0.061879	0.219857
		KC19-7_13 - 13	2024-05-11 19:51:26	23.503	100.243	1.75339	0.720458	0.00762188	0.185274	0.227291	X
		KC19-7_13 - 14	2024-05-11 19:52:30	23.443	183.632	8.00874	0.620525	0.0127848	0.00735392	0.142098	x
		KC19-7_13 - 15	2024-05-11 19:53:33	23.475	16.6628	0.464061	0.734099	0.00334052	0.0166155	0.215239
		KC19-7_13 - 16	2024-05-11 19:54:37	23.487	96.4832	2.13752	0.68903	0.00912003	0.0341942	0.168081
		KC19-7_13 - 17	2024-05-11 20:02:31	23.477	153.517	9.57597	0.667527	0.0110339	-0.211606	0.172597	x
		KC19-7_13 - 18	2024-05-11 20:03:34	23.499	37.3013	0.9097	0.726143	0.00506133	0.0623416	0.179604
		KC19-7_13 - 19	2024-05-11 20:04:42	19.2241	36.8575	0.678048	0.72091	0.00521356	0.224636	0.218762
		KC19-7_13 - 20	2024-05-11 20:05:41	23.483	100.85	9.09826	0.688514	0.00999449	-0.38138	0.177057	x
		KC19-7_13 - 21	2024-05-11 20:06:57	10.0455	28.9641	0.742061	0.721348	0.00703402	0.253374	0.185642
		KC19-7_13 - 22	2024-05-11 20:07:47	23.495	80.6242	2.23411	0.691858	0.00722012	0.257121	0.217078
		KC19-7_13 - 23	2024-05-11 20:08:50	21.0189	20.4575	0.326384	0.727038	0.00426381	0.0227962	0.207355
		KC19-7_13 - 24	2024-05-11 20:09:54	23.505	44.7227	1.89478	0.715211	0.00564059	-0.21241	0.211663
		KC19-7_13 - 25	2024-05-11 20:17:48	23.467	30.9322	0.717424	0.723876	0.00493702	0.0188947	0.205458
		KC19-7_13 - 26	2024-05-11 20:18:51	23.499	27.1536	0.436186	0.730322	0.00467869	0.157732	0.202954
		KC19-7_13 - 27	2024-05-11 20:19:55	23.483	11.9022	0.197418	0.734847	0.00305292	0.0670955	0.201104
		KC19-7_13 - 28	2024-05-11 20:20:58	23.523	13.2425	0.311764	0.731795	0.00337036	0.179208	0.203007	x
		KC19-7_13 - 29	2024-05-11 20:22:01	23.499	11.2307	0.28513	0.734303	0.0030747	-0.0111956	0.203954	X
		KC19-7_13 - 30	2024-05-11 20:23:05	23.465	24.3394	0.824946	0.723856	0.00452746	0.191586	0.215202	X
		KC19-7_13 - 31	2024-05-11 20:24:08	23.483	25.3266	0.502506	0.727018	0.00373874	0.118487	0.206481
		KC19-7_13 - 32	2024-05-11 20:25:11	23.475	13.3724	0.294535	0.734144	0.00320929	0.0764234	0.194344
		KC19-7_13 - 33	2024-05-11 20:33:18	11.7689	32.1878	0.766235	0.724444	0.00701082	-0.16661	0.203683
		KC19-7_13 - 34	2024-05-11 20:34:09	23.513	16.2037	0.299224	0.733714	0.00372339	0.0647377	0.195261
		KC19-7_13 - 35	2024-05-11 20:35:13	23.495	25.3825	0.434889	0.72982	0.00464145	0.143687	0.167084
		KC19-7_13 - 36	2024-05-11 20:36:16	23.475	30.4043	0.761438	0.727728	0.00550913	0.295213	0.185293
		KC19-7_13 - 37	2024-05-11 20:37:19	23.487	48.3309	1.33278	0.7158	0.00731825	0.111915	0.15478
		KC19-7_13 - 38	2024-05-11 20:38:32	14.0278	30.6671	0.81673	0.720608	0.00727819	0.0590551	0.153286
		KC19-7_13 - 39	2024-05-11 20:39:26	23.491	83.2648	1.43469	0.693204	0.0075637	0.216482	0.200597
		KC19-7_13 - 40	2024-05-11 20:40:29	23.495	49.6804	1.13796	0.726418	0.00656735	0.00936517	0.157707	X
KC19-7-14	51.5	KC19-7_14
		KC19-7_14 - 1	2024-05-11 20:48:24	23.451	36.1992	0.901131	0.721199	0.00470595	-0.0894369	0.186776
		KC19-7_14 - 2	2024-05-11 20:49:27	23.491	38.5176	0.644875	0.722246	0.00518507	0.147762	0.214094
		KC19-7_14 - 3	2024-05-11 20:50:30	23.451	101.432	2.00068	0.673267	0.00892157	0.340258	0.170654
		KC19-7_14 - 4	2024-05-11 20:51:34	23.487	39.5483	0.720109	0.715023	0.00514153	0.220571	0.234641
		KC19-7_14 - 5	2024-05-11 20:52:37	23.505	64.6494	2.13959	0.703842	0.00794527	0.0453119	0.165961
		KC19-7_14 - 6	2024-05-11 20:53:40	23.471	54.9397	0.841463	0.711498	0.00562376	0.369776	0.230358
		KC19-7_14 - 7	2024-05-11 20:54:44	23.475	97.4174	2.18036	0.690713	0.00963362	0.243268	0.164159	x
		KC19-7_14 - 8	2024-05-11 20:55:47	23.491	46.2201	0.747168	0.712471	0.00582005	0.250898	0.229681
		KC19-7_14 - 9	2024-05-11 21:03:41	23.507	146.335	5.90094	0.657771	0.0111319	-0.214441	0.195424	x
		KC19-7_14 - 10	2024-05-11 21:04:45	23.491	48.0788	1.49658	0.714592	0.00557576	0.062635	0.207839	x
		KC19-7_14 - 11	2024-05-11 21:05:48	23.475	13.6524	0.302207	0.732518	0.00341368	0.188061	0.169505
		KC19-7_14 - 12	2024-05-11 21:06:51	23.495	155.452	5.53363	0.656418	0.0099187	-0.131238	0.211626	x
		KC19-7_14 - 13	2024-05-11 21:07:55	23.461	105.03	1.8684	0.671347	0.00716354	0.175532	0.230629
		KC19-7_14 - 14	2024-05-11 21:08:58	23.515	45.9997	1.40651	0.71682	0.00535399	-0.0174374	0.227705
		KC19-7_14 - 15	2024-05-11 21:10:01	23.487	44.977	0.812963	0.718841	0.0058569	0.174114	0.200954
		KC19-7_14 - 16	2024-05-11 21:11:05	23.499	37.8313	0.73304	0.717091	0.00488616	0.227779	0.214958
		KC19-7_14 - 17	2024-05-11 21:18:59	23.483	85.2276	4.07564	0.698052	0.00676712	-0.184759	0.233815	x
		KC19-7_14 - 18	2024-05-11 21:20:03	23.475	49.3313	1.11437	0.719031	0.00549586	0.161794	0.229582
		KC19-7_14 - 19	2024-05-11 21:21:06	23.471	45.3853	0.968156	0.709307	0.00544941	-0.0383965	0.218672	X
		KC19-7_14 - 20	2024-05-11 21:22:09	23.507	87.4586	1.58384	0.684391	0.00756868	0.199749	0.21686
		KC19-7_14 - 21	2024-05-11 21:23:13	23.459	62.222	1.44571	0.701713	0.00607422	0.10607	0.221419
		KC19-7_14 - 22	2024-05-11 21:24:16	23.495	99.0691	1.8913	0.682403	0.00920112	0.284115	0.219022
		KC19-7_14 - 23	2024-05-11 21:25:19	23.459	31.6354	0.568483	0.724433	0.00469493	0.190068	0.234198
		KC19-7_14 - 24	2024-05-11 21:26:23	23.483	61.3733	1.75683	0.702163	0.00660529	0.0705491	0.23361
		KC19-7_14 - 25	2024-05-11 21:34:17	23.469	72.7943	2.35075	0.697509	0.00663199	-0.012085	0.21655
		KC19-7_14 - 26	2024-05-11 21:35:20	23.495	92.0607	1.49083	0.688183	0.00773261	0.475142	0.237096
		KC19-7_14 - 27	2024-05-11 21:36:30	17.4849	68.4088	1.71607	0.729861	0.00832804	-0.0236929	0.231358	X
		KC19-7_14 - 28	2024-05-11 21:37:27	23.459	76.7485	2.31921	0.703022	0.00660613	0.182826	0.228446
		KC19-7_14 - 29	2024-05-11 21:38:30	23.514	94.2814	1.54297	0.693213	0.00834798	0.303508	0.227642
		KC19-7_14 - 30	2024-05-11 21:39:34	23.519	80.6359	3.0026	0.685813	0.00729736	0.0410184	0.236314
		KC19-7_14 - 31	2024-05-11 21:40:37	23.491	12.4933	0.183892	0.732652	0.00311105	0.0756736	0.262632
		KC19-7_14 - 32	2024-05-11 21:41:40	23.483	101.589	1.83401	0.682409	0.00811664	0.237415	0.209647
		KC19-7_14 - 33	2024-05-11 21:49:35	23.451	76.6046	2.2536	0.694557	0.00741825	0.15545	0.225373
		KC19-7_14 - 34	2024-05-11 21:50:38	23.465	86.7639	1.3771	0.690259	0.00767534	0.380468	0.203989
		KC19-7_14 - 35	2024-05-11 21:51:41	23.487	123.963	2.09884	0.671218	0.00768953	0.33688	0.241628
		KC19-7_14 - 36	2024-05-11 21:52:45	23.493	61.2395	1.21996	0.711719	0.00739595	0.225859	0.164673
		KC19-7_14 - 37	2024-05-11 21:53:48	23.461	31.4841	0.64609	0.718717	0.0045629	0.036049	0.241847	X
		KC19-7_14 - 38	2024-05-11 21:54:51	23.491	134.076	2.78354	0.662752	0.00933445	0.408783	0.206564
		KC19-7_14 - 39	2024-05-11 21:55:55	23.467	42.4915	0.693297	0.717306	0.00550287	0.333881	0.239614
		KC19-7_14 - 40	2024-05-11 21:56:58	23.511	8.57406	0.255371	0.729645	0.00255152	-0.249405	0.242706	X
		KC19-7_14 - 41	2024-05-11 22:04:52	23.465	77.3274	1.61543	0.690589	0.00761585	0.169981	0.207539	x
		KC19-7_14 - 42	2024-05-11 22:05:56	23.475	76.0036	1.41956	0.697364	0.0063375	0.268258	0.238936
		KC19-7_14 - 43	2024-05-11 22:06:59	23.475	69.1307	1.58942	0.70097	0.00656678	0.0329878	0.224618
		KC19-7_14 - 44	2024-05-11 22:08:02	23.483	72.8633	1.27951	0.699205	0.00718597	0.171353	0.21547
		KC19-7_14 - 45	2024-05-11 22:09:06	23.483	79.8486	2.41081	0.703763	0.0069276	0.0508415	0.246571	X
		KC19-7_14 - 46	2024-05-11 22:10:09	23.495	37.8671	1.20346	0.719218	0.00469355	0.077984	0.211929
		KC19-7_14 - 47	2024-05-11 22:11:13	23.453	114.301	2.44334	0.676523	0.00887345	0.0405436	0.235894
		KC19-7_14 - 48	2024-05-11 22:12:16	23.491	45.4483	1.10487	0.711513	0.00514992	-0.0198799	0.23051
KC19-7-4	54.5	KC19_4
		KC19_4 - 1	2023-11-06 18:46:44	23	228.676	5.74086	0.666968	0.00856449	-0.29817	0.508851	X
		KC19_4 - 2	2023-11-06 18:47:53	16.4275	385.925	12.1396	0.6082	0.0121955	-0.418486	0.591986	X
		KC19_4 - 3	2023-11-06 18:49:02	22.928	317.193	11.2032	0.583555	0.0124156	-0.606168	0.50365	x
		KC19_4 - 4	2023-11-06 18:50:11	22.991	303.767	11.3248	0.575907	0.00856896	-0.373508	0.526958
		KC19_4 - 5	2023-11-06 18:51:22	22.972	156.219	2.54418	0.654735	0.00680057	0.0344846	0.412279
		KC19_4 - 6	2023-11-06 18:52:33	22.958	308.931	12.3016	0.569659	0.0122865	-0.526221	0.483369
		KC19_4 - 7	2023-11-06 18:53:42	23.052	371.093	17.4429	0.534352	0.0129249	-0.371821	0.310957
		KC19_4 - 8	2023-11-06 18:54:53	23.036	68.6258	1.59357	0.709784	0.0065612	0.117828	0.267455
		KC19_4
		KC19_4 - 9	2023-11-07 03:48:50	22.996	126.927	2.3757	0.668996	0.0051807	0.180919	0.477136
		KC19_4 - 10	2023-11-07 03:50:05	17.7431	193.161	3.98287	0.625448	0.00804501	0.309293	0.419755
		KC19_4 - 11	2023-11-07 03:51:10	22.978	225.719	4.49312	0.607223	0.00736101	0.32315	0.408583
		KC19_4 - 12	2023-11-07 03:52:20	22.948	236.377	11.0462	0.611621	0.0106794	-0.638858	0.459583
		KC19_4 - 13	2023-11-07 03:53:30	22.984	251.849	5.99542	0.590482	0.0081522	0.116893	0.402888
		KC19_4 - 14	2023-11-07 03:54:40	22.992	427.87	9.11157	0.475171	0.00923105	0.335056	0.389667
		KC19_4 - 15	2023-11-07 03:55:50	22.992	243.062	5.14605	0.597861	0.00834459	0.262711	0.351227
		KC19_4 - 16	2023-11-07 03:57:00	22.99	472.688	13.1642	0.453391	0.0112534	-0.287082	0.375361
		KC19_4 - 17	2023-11-07 04:04:18	22.988	156.06	3.59238	0.656752	0.00582168	0.0738873	0.487182
		KC19_4 - 18	2023-11-07 04:05:35	17.534	485.255	10.5536	0.4604	0.0107372	0.306697	0.467079
		KC19_4 - 19	2023-11-07 04:06:40	22.964	109.103	2.03481	0.68284	0.00560693	0.26398	0.436924
		KC19_4 - 20	2023-11-07 04:07:51	22.96	530.706	12.7992	0.430702	0.00909452	0.181614	0.361547
		KC19_4 - 21	2023-11-07 04:09:09	15.4662	660.316	22.0282	0.343327	0.0111824	0.252481	0.296244
		KC19_4 - 22	2023-11-07 04:10:30	5.67068	395.662	11.195	0.495264	0.0197105	0.438168	0.453868
		KC19_4 - 23	2023-11-07 04:11:21	22.96	139.477	2.91603	0.663371	0.00671758	0.42291	0.296751
		KC19_4 - 24	2023-11-07 04:12:31	22.988	76.7924	1.45354	0.702608	0.00519378	0.390427	0.430504
		KC19_4 - 25	2023-11-07 04:19:46	22.94	286.716	7.8131	0.576693	0.0096066	-0.218897	0.51492
		KC19_4 - 26	2023-11-07 04:20:55	22.998	398.662	14.1887	0.526611	0.0112801	-0.47054	0.520585	X
		KC19_4 - 27	2023-11-07 04:22:04	22.996	430.141	13.3093	0.50171	0.0110826	-0.270732	0.503044
		KC19_4 - 28	2023-11-07 04:23:13	22.97	555.469	12.4111	0.412048	0.0096504	0.0642627	0.446257
		KC19_4 - 29	2023-11-07 04:24:24	22.982	149.974	5.25192	0.649134	0.00751217	-0.0960055	0.373692
		KC19_4 - 30	2023-11-07 04:25:35	22.996	80.6839	1.91628	0.694339	0.00470079	0.0667069	0.473505
		KC19_4 - 31	2023-11-07 04:26:45	22.984	237.857	6.98699	0.600554	0.00867796	-0.190633	0.458072
		KC19_4 - 32	2023-11-07 04:27:53	23.028	293.536	7.60493	0.570028	0.0082839	-0.0289209	0.419202
		KC19_4 - 33	2023-11-07 04:35:09	22.972	545.249	12.1277	0.410945	0.0100738	0.0251119	0.488283
		KC19_4 - 34	2023-11-07 04:36:18	22.996	489.776	13.1169	0.452473	0.011786	-0.303577	0.406538
		KC19_4 - 35	2023-11-07 04:37:27	23.02	211.628	8.97713	0.641139	0.00918105	-0.328761	0.379022	X
		KC19_4 - 36	2023-11-07 04:38:37	23.012	413.799	11.8852	0.503582	0.00958274	0.0994285	0.505345
		KC19_4 - 37	2023-11-07 04:39:46	22.99	212.514	4.18956	0.623217	0.0067563	0.134487	0.515132
		KC19_4 - 38	2023-11-07 04:41:04	15.3307	988.445	26.4529	0.15545	0.010197	-0.0361772	0.55007
		KC19_4 - 39	2023-11-07 04:42:05	22.98	477.919	10.6671	0.48402	0.012067	-0.196138	0.426827
		KC19_4 - 40	2023-11-07 04:43:14	22.952	501.06	11.4291	0.459649	0.00866689	0.169875	0.39215
		KC19_4 - 41	2023-11-07 04:50:28	22.952	546.89	13.0315	0.411993	0.00912126	0.207442	0.48176
		KC19_4 - 42	2023-11-07 04:51:41	19.1516	1036.36	25.5941	0.132216	0.00817261	0.134048	0.573191
		KC19_4 - 43	2023-11-07 04:52:48	23.038	377.992	8.91054	0.535986	0.00904956	-0.109885	0.545177
		KC19_4 - 44	2023-11-07 04:53:59	22.988	957.555	21.413	0.191114	0.00568818	0.194898	0.605148	x
		KC19_4 - 45	2023-11-07 04:55:10	21.7868	483.567	10.9572	0.452969	0.00920619	0.0304337	0.518232
		KC19_4 - 46	2023-11-07 04:56:17	22.974	200.992	7.05503	0.672385	0.00825293	-0.332842	0.479714	X
		KC19_4 - 47	2023-11-07 04:57:26	22.974	541.389	11.2153	0.424215	0.00956361	0.317794	0.495425
		KC19_4 - 48	2023-11-07 04:58:36	22.972	424.495	22.1325	0.532388	0.0179811	-0.748602	0.58526	X
		KC19_4 - 49	2023-11-07 05:05:53	22.994	615.315	13.4736	0.387795	0.00975508	0.0189863	0.4964	x
		KC19_4 - 50	2023-11-07 05:07:14	11.0973	634.721	18.0118	0.371924	0.0127729	0.320671	0.461997
		KC19_4 - 51	2023-11-07 05:08:17	17.4108	929.066	22.6346	0.188352	0.0083153	0.395389	0.568478
		KC19_4 - 52	2023-11-07 05:09:28	16.8242	797.201	22.5724	0.272059	0.0133839	-0.279745	0.60801
		KC19_4 - 53	2023-11-07 05:10:32	22.996	566.635	14.0609	0.419087	0.0115071	-0.0654002	0.500676	x
		KC19_4 - 54	2023-11-07 05:11:42	23.02	485.587	10.8464	0.453382	0.00959941	0.238532	0.449529
		KC19_4 - 55	2023-11-07 05:12:52	22.982	445.315	14.6911	0.484029	0.0117901	-0.426991	0.508881
		KC19_4 - 56	2023-11-07 05:14:01	22.994	390.118	8.28751	0.514554	0.00867034	0.401262	0.419963
		KC19_4 - 57	2023-11-07 05:21:20	22.992	483.874	11.1282	0.449831	0.00900608	0.0921125	0.574409
		KC19_4 - 58	2023-11-07 05:22:45	10.0379	825.714	23.3836	0.261163	0.0148358	0.00401957	0.552674	x
		KC19_4 - 59	2023-11-07 05:24:02	3.12135	461.587	18.2217	0.515099	0.0224381	0.459468	0.548107	X
		KC19_4 - 60	2023-11-07 05:24:52	22.992	520.181	16.3189	0.43229	0.0112416	-0.539036	0.576365
		KC19_4 - 61	2023-11-07 05:26:06	18.6045	573.559	15.4186	0.396173	0.0131	0.227048	0.315096
		KC19_4 - 62	2023-11-07 05:27:12	22.972	402.936	8.70156	0.498838	0.00990215	0.00846891	0.451612
		KC19_4 - 63	2023-11-07 05:28:21	22.988	83.0254	1.57628	0.696219	0.00581104	0.300519	0.447998
		KC19_4 - 64	2023-11-07 05:29:31	23.016	683.858	15.363	0.343205	0.0118233	-0.450189	0.44091	x
KC19-7-15	55.8	KC19-7_15
		KC19-7_15 - 1	2024-05-12 01:24:54	23.442	198.115	4.57631	0.636606	0.0113849	0.317267	0.19354
		KC19-7_15 - 2	2024-05-12 01:25:57	23.457	166.404	4.32482	0.661368	0.0123386	0.280754	0.209539	X
		KC19-7_15 - 3	2024-05-12 01:27:15	9.11086	79.4621	2.97573	0.701934	0.0155148	0.0692632	0.1357	X
		KC19-7_15 - 4	2024-05-12 01:28:04	23.449	34.5858	0.775947	0.731847	0.00491635	0.275257	0.246458	x
		KC19-7_15 - 5	2024-05-12 01:29:07	23.505	24.7655	0.499267	0.734487	0.00383935	0.259327	0.270286
		KC19-7_15 - 6	2024-05-12 01:30:26	7.69931	182.348	7.15765	0.665422	0.0201692	0.322108	0.166156	X
		KC19-7_15 - 7	2024-05-12 01:31:14	23.515	30.1104	0.641961	0.730343	0.00359842	0.134835	0.401215
		KC19-7_15 - 8	2024-05-12 01:32:17	23.483	30.1806	0.729328	0.732092	0.0034097	0.0856066	0.427396
		KC19-7_15 - 9	2024-05-12 01:40:12	23.482	42.5951	0.864624	0.729337	0.00441944	0.0934905	0.411819
		KC19-7_15 - 10	2024-05-12 01:41:18	20.1392	171.633	5.0121	0.645061	0.0148622	0.162129	0.132165
		KC19-7_15 - 11	2024-05-12 01:42:22	17.7042	195.413	5.1987	0.619783	0.0151558	0.329418	0.178394
		KC19-7_15 - 12	2024-05-12 01:43:22	6.04452	197.682	10.211	0.669773	0.0322755	-0.49147	0.213209	X
		KC19-7_15 - 13	2024-05-12 01:44:25	23.475	38.6841	0.975404	0.721498	0.00422608	0.249322	0.365908
		KC19-7_15 - 14	2024-05-12 01:45:29	23.491	43.5872	1.20716	0.724037	0.00463908	0.0892175	0.36371
		KC19-7_15 - 15	2024-05-12 01:46:32	23.487	48.8744	1.02012	0.734049	0.00496621	0.157405	0.333181	X
		KC19-7_15 - 16	2024-05-12 01:47:37	21.6182	195.655	7.58625	0.619263	0.0205396	0.368005	0.0651187
		KC19-7_15 - 17	2024-05-12 01:55:30	23.459	339.469	9.89034	0.530317	0.0144428	0.385336	0.195764
		KC19-7_15 - 18	2024-05-12 01:56:33	23.459	134.798	3.48235	0.691574	0.0150564	0.401123	0.0937789
		KC19-7_15 - 19	2024-05-12 01:57:43	16.5661	315.558	8.83585	0.571177	0.0167149	0.235059	0.195632	x
		KC19-7_15 - 20	2024-05-12 01:58:40	23.467	123.769	3.11373	0.676224	0.0100741	0.289881	0.201032
		KC19-7_15 - 21	2024-05-12 01:59:52	14.9823	304.816	8.43647	0.575852	0.0198998	0.373894	0.19562
		KC19-7_15 - 22	2024-05-12 02:00:46	23.479	204.536	5.35515	0.639703	0.0140167	0.522514	0.153323
		KC19-7_15 - 23	2024-05-12 02:01:56	17.7303	167.709	5.43239	0.64033	0.0154887	0.386011	0.111506
		KC19-7_15 - 24	2024-05-12 02:02:58	18.2606	255.105	7.07407	0.599102	0.0135606	0.274857	0.217882
		KC19-7_15 - 25	2024-05-12 02:11:05	6.33662	369.305	13.8114	0.464615	0.0221522	0.351666	0.214103	X
		KC19-7_15 - 26	2024-05-12 02:11:52	21.9275	366.983	12.0016	0.530758	0.0165018	0.147783	0.199281
		KC19-7_15 - 27	2024-05-12 02:12:59	18.5561	184.656	4.8455	0.644059	0.013295	0.53407	0.195986
		KC19-7_15 - 28	2024-05-12 02:14:00	21.5954	241.303	5.83913	0.610226	0.0101237	0.452399	0.228428
		KC19-7_15 - 29	2024-05-12 02:15:01	11.0819	391.41	13.0888	0.520438	0.0223875	0.274039	0.219381
		KC19-7_15 - 30	2024-05-12 02:16:07	20.8107	216.876	5.3125	0.619898	0.0130783	0.323394	0.198812
		KC19-7_15 - 31	2024-05-12 02:17:08	23.491	135.11	3.889	0.674823	0.0133264	0.367267	0.107841
		KC19-7_15 - 32	2024-05-12 02:18:24	10.6171	271.503	8.8379	0.576726	0.0201503	0.560815	0.209995
		KC19-7_15 - 33	2024-05-12 02:26:06	23.459	219.862	5.00689	0.612509	0.0113337	0.340887	0.218897
		KC19-7_15 - 34	2024-05-12 02:27:10	9.23377	466.691	18.6121	0.486677	0.0264954	0.167036	0.231338
		KC19-7_15 - 35	2024-05-12 02:28:12	23.451	267.829	6.81424	0.58781	0.011946	0.366917	0.214004
		KC19-7_15 - 36	2024-05-12 02:29:25	14.2081	297.023	8.53358	0.574542	0.0170486	0.345073	0.211021
		KC19-7_15 - 37	2024-05-12 02:30:33	8.94874	307.079	11.7576	0.539266	0.0246901	0.337886	0.143419	x
		KC19-7_15 - 38	2024-05-12 02:31:31	14.2081	302.726	12.332	0.55525	0.019382	-0.1161	0.162148	x
		KC19-7_15 - 39	2024-05-12 02:32:29	19.7965	434.292	12.6525	0.489557	0.0145989	0.335564	0.226903
		KC19-7_15 - 40	2024-05-12 02:33:33	19.6375	317.736	10.0768	0.572513	0.014554	0.230664	0.214014
		KC19-7_15 - 41	2024-05-12 02:41:23	23.433	375.711	9.5475	0.516781	0.0142779	0.475059	0.220777
		KC19-7_15 - 42	2024-05-12 02:42:26	23.495	147.756	3.94343	0.703648	0.012527	0.277804	0.204911	X
		KC19-7_15 - 43	2024-05-12 02:43:33	20.1141	233.327	5.27717	0.600582	0.0138421	0.345778	0.208471
		KC19-7_15 - 44	2024-05-12 02:44:49	7.71946	277.346	9.42804	0.5943	0.0230128	0.426533	0.214073
		KC19-7_15 - 45	2024-05-12 02:45:42	17.5618	264.551	8.88571	0.566592	0.0163402	0.243253	0.192841	x
		KC19-7_15 - 46	2024-05-12 02:46:43	19.9967	373.028	9.75378	0.545738	0.0152869	0.319888	0.23457	x
		KC19-7_15 - 47	2024-05-12 02:47:46	20.6491	335.422	10.2106	0.526351	0.0170724	0.435059	0.141341
		KC19-7_15 - 48	2024-05-12 02:48:54	13.3618	518.385	18.2807	0.456969	0.019236	-0.237348	0.245046	X
		KC19-7_15 - 49	2024-05-12 02:56:42	22.4716	297.074	8.97537	0.618995	0.0162663	0.174945	0.227233	X
		KC19-7_15 - 50	2024-05-12 02:57:53	14.3079	710.429	26.5968	0.302747	0.0206216	0.0994699	0.21632
		KC19-7_15 - 51	2024-05-12 02:58:52	19.0674	782.885	28.6954	0.302022	0.0170188	0.459898	0.222849	x
		KC19-7_15 - 52	2024-05-12 02:59:53	21.573	744.78	24.3907	0.295885	0.0176979	0.456768	0.193328
		KC19-7_15 - 53	2024-05-12 03:00:54	6.34013	940.537	38.6235	0.202887	0.0199169	0.133335	0.305041	x
		KC19-7_15 - 54	2024-05-12 03:01:59	21.6424	793.565	25.507	0.271162	0.0143011	0.398463	0.228936
		KC19-7_15 - 55	2024-05-12 03:03:04	5.97613	827.239	48.1054	0.249821	0.0278975	0.282563	0.253626
		KC19-7_15 - 56	2024-05-12 03:04:04	23.479	35.007	0.783565	0.730359	0.00371242	0.188984	0.464923
KC19-7-58mm	56	KC19-58mm
		KC19-M - 1	2023-09-10 19:52:48	23.506	118.757	3.50557	0.649029	0.010255	0.168461	0.300388
		KC19-M - 2	2023-09-10 19:53:58	23.454	249.613	5.75926	0.587651	0.0104115	0.462445	0.673557
		KC19-M - 3	2023-09-10 19:55:07	23.45	147.126	3.61218	0.651918	0.0100406	0.410127	0.432722
		KC19-M - 4	2023-09-10 19:56:17	23.518	200.08	5.05852	0.606142	0.0114207	0.489511	0.394727
		KC19-M - 5	2023-09-10 19:57:30	19.9174	41.1282	1.02336	0.716377	0.00400015	0.197465	0.907856	x
		KC19-M - 6	2023-09-10 19:58:36	23.486	962.827	31.8926	0.147062	0.012205	0.191965	0.507845
		KC19-M - 7	2023-09-10 19:59:46	23.478	23.5362	0.578515	0.731671	0.0026577	0.0360793	1.1829
		KC19-M - 8	2023-09-10 20:00:56	23.488	33.4288	0.725601	0.727287	0.00407071	0.276089	0.748086
		KC19-M - 9	2023-09-10 20:09:25	23.466	479.276	13.6719	0.444836	0.0131833	0.167898	0.60155
		KC19-M - 10	2023-09-10 20:10:36	23.492	448.211	18.7011	0.453274	0.0148732	-0.159483	0.55366
		KC19-M - 11	2023-09-10 20:11:47	23.486	752.279	22.6578	0.262282	0.0129595	0.255119	0.602297
		KC19-M - 12	2023-09-10 20:12:57	23.498	590.367	19.9201	0.390151	0.0140099	-0.222008	0.674358
		KC19-M - 13	2023-09-10 20:14:07	23.462	20.0858	0.418472	0.7351	0.00270915	0.295218	1.14456
		KC19-M - 14	2023-09-10 20:15:16	23.516	30.9313	0.631699	0.725416	0.00318343	0.354302	1.20636
		KC19-M - 15	2023-09-10 20:16:25	23.478	22.5437	0.47117	0.735021	0.0028168	0.263574	1.16638
		KC19-M - 16	2023-09-10 20:17:35	23.54	101.44	2.46015	0.690807	0.0056783	0.186944	1.19783
		KC19-M - 17	2023-09-10 20:25:59	23.464	516.863	13.2947	0.42507	0.00975871	0.460329	0.83412
		KC19-M - 18	2023-09-10 20:27:09	23.489	515.842	15.1239	0.427033	0.0114471	0.0324402	0.780886
		KC19-M - 19	2023-09-10 20:28:18	23.454	227.588	5.27596	0.603437	0.00949408	0.529755	0.657486
		KC19-M - 20	2023-09-10 20:29:27	23.498	292.299	6.9511	0.576983	0.00992222	0.427832	0.72328
		KC19-M - 21	2023-09-10 20:30:37	23.484	1049.55	30.9393	0.100125	0.00919215	0.21198	0.817972
		KC19-M - 22	2023-09-10 20:31:49	23.5	893.728	24.9763	0.193699	0.0100299	0.251709	0.788371
		KC19-M - 23	2023-09-10 20:32:59	23.482	43.3123	1.05476	0.727894	0.00350252	0.0321233	1.04407
		KC19-M - 24	2023-09-10 20:34:10	23.492	43.7403	1.00889	0.721977	0.00396122	0.0986236	1.07392
		KC19-M - 25	2023-09-10 20:42:38	23.49	176.407	9.18168	0.636206	0.0066322	-0.457744	1.25106	x
		KC19-M - 26	2023-09-10 20:43:48	23.422	72.8176	1.7478	0.704515	0.004239	0.0910882	1.22842
		KC19-M - 27	2023-09-10 20:44:57	23.51	1142.11	31.6707	0.0451744	0.00595306	0.122759	1.11248
		KC19-M - 28	2023-09-10 20:46:12	18.8964	652.211	17.5359	0.369516	0.0111733	0.315372	1.05277	X
		KC19-M - 29	2023-09-10 20:47:25	15.5574	227.055	8.0325	0.628333	0.0106522	-0.112549	0.855804	X
		KC19-M - 30	2023-09-10 20:48:27	23.474	293.671	7.4233	0.61451	0.00950534	0.248703	0.91492	X
		KC19-M - 31	2023-09-10 20:49:37	23.494	181.167	6.66208	0.633059	0.00986689	-0.273057	0.695162
		KC19-M - 32	2023-09-10 20:50:46	23.49	107.967	2.46005	0.688137	0.00683936	0.3459	0.609895
		KC19-M - 33	2023-09-10 20:59:11	23.476	229.555	6.19267	0.605897	0.00981158	-0.208092	0.744822
		KC19-M - 34	2023-09-10 21:00:22	23.504	544.779	15.5753	0.41449	0.0143633	0.418388	0.611859
		KC19-M - 35	2023-09-10 21:01:33	23.498	164.63	3.98249	0.653532	0.00848997	0.217888	0.708941
		KC19-M - 36	2023-09-10 21:02:44	23.49	236.836	5.70354	0.590355	0.0082523	0.172813	0.764663
		KC19-M - 37	2023-09-10 21:03:54	23.446	150.743	3.77141	0.65913	0.0104526	0.319463	0.473762
		KC19-M - 38	2023-09-10 21:05:04	23.526	113.069	2.6913	0.663931	0.00804768	0.290485	0.712029
		KC19-M - 39	2023-09-10 21:06:14	23.522	5.37252	0.329239	0.732386	0.00166672	-0.139675	0.876306
		KC19-M - 40	2023-09-10 21:07:24	22.7516	5.89294	0.139939	0.73607	0.00176782	0.0756392	0.914866
		KC19-M - 41	2023-09-10 21:15:45	23.434	233.377	5.21196	0.601291	0.00777969	0.41581	1.09288
		KC19-M - 42	2023-09-10 21:16:55	23.51	152.629	3.64162	0.652839	0.00594955	0.130421	1.06717
		KC19-M - 43	2023-09-10 21:18:05	23.434	171.732	3.79352	0.65416	0.00753783	0.278045	1.01055
		KC19-M - 44	2023-09-10 21:19:14	23.534	180.553	4.3805	0.65197	0.00843286	0.281847	0.84689
		KC19-M - 45	2023-09-10 21:20:25	23.472	423.302	11.3542	0.475443	0.0128596	0.487298	0.58552
		KC19-M - 46	2023-09-10 21:21:36	23.512	485.61	13.6767	0.462792	0.0153132	-0.309519	0.706546	X
		KC19-M - 47	2023-09-10 21:22:48	23.482	191.882	4.89066	0.625292	0.00864163	0.118793	0.746725
		KC19-M - 48	2023-09-10 21:23:59	23.492	267.361	6.12295	0.586631	0.0091121	0.525619	0.792542
		KC19-M - 49	2023-09-10 21:32:25	23.482	1047.84	29.3664	0.109073	0.00873785	0.111214	1.01464
		KC19-M - 50	2023-09-10 21:33:35	23.478	973.631	26.4945	0.142594	0.0100431	0.0395476	1.05402
		KC19-M - 51	2023-09-10 21:34:44	23.51	134.076	3.25511	0.660192	0.005951	0.159262	1.14925
		KC19-M - 52	2023-09-10 21:35:57	20.2229	250.921	5.65591	0.596654	0.00945008	0.380059	1.08906
		KC19-M - 53	2023-09-10 21:37:03	23.464	145.447	4.5648	0.654112	0.0085678	0.0758098	0.603756
		KC19-M - 54	2023-09-10 21:38:12	23.498	485.044	13.7975	0.430885	0.0148611	0.522574	0.406414
		KC19-M - 55	2023-09-10 21:39:21	23.456	818.943	23.8088	0.263745	0.0111626	0.255183	0.736563
		KC19-M - 56	2023-09-10 21:40:30	23.53	233.689	6.35086	0.599971	0.0122741	0.403052	0.441903
		KC19-M - 57	2023-09-10 21:48:58	23.462	36.4312	0.840601	0.723611	0.00369316	0.0719877	0.97674
		KC19-M - 58	2023-09-10 21:50:10	23.474	1085.29	33.2248	0.0635303	0.00943627	0.110822	0.72217
		KC19-M - 59	2023-09-10 21:51:20	23.506	28.3279	0.58378	0.729137	0.00288542	0.0080747	1.21751
		KC19-M - 60	2023-09-10 21:52:31	23.504	18.5429	0.389486	0.735884	0.0026918	0.127393	1.06609
		KC19-M - 61	2023-09-10 21:53:41	23.44	309.435	6.94854	0.548338	0.00898545	0.300693	1.03119
		KC19-M - 62	2023-09-10 21:54:52	23.446	1092.06	32.0181	0.063516	0.00911261	-0.290092	1.00175	x
		KC19-M - 63	2023-09-10 21:56:01	23.478	188.397	5.1165	0.627839	0.00908455	0.346383	0.750685
		KC19-M - 64	2023-09-10 21:57:10	23.526	103.504	2.26142	0.680179	0.00574238	0.301509	1.01514
KC19-7-16	57	KC19-7_16
		KC19-7_16 - 1	2024-05-12 03:11:59	23.474	276.408	8.6568	0.585379	0.0149281	0.300189	0.175605
		KC19-7_16 - 2	2024-05-12 03:13:06	19.2334	204.072	6.95845	0.618815	0.0222533	0.57292	0.0901141
		KC19-7_16 - 3	2024-05-12 03:14:05	23.491	255.993	8.80112	0.585294	0.0210924	0.487155	0.0810388
		KC19-7_16 - 4	2024-05-12 03:15:08	23.469	240.937	6.90103	0.608181	0.0151269	0.383356	0.137167
		KC19-7_16 - 5	2024-05-12 03:16:26	8.52316	348.656	20.9222	0.51344	0.0228801	0.154641	0.136003	X
		KC19-7_16 - 6	2024-05-12 03:17:18	19.7925	703.369	23.7128	0.327708	0.0177536	0.103961	0.172689	x
		KC19-7_16 - 7	2024-05-12 03:18:21	20.9051	216.876	7.37497	0.629856	0.0174264	0.424114	0.0913681
		KC19-7_16 - 8	2024-05-12 03:19:22	23.2321	152.262	5.01623	0.665947	0.0150134	0.245869	0.0892144
		KC19-7_16 - 9	2024-05-12 03:27:19	20.6113	289.91	10.4379	0.56409	0.0190325	0.433174	0.108205
		KC19-7_16 - 10	2024-05-12 03:28:22	21.0035	276.752	8.08189	0.569202	0.0107048	-0.182732	0.367278
		KC19-7_16 - 11	2024-05-12 03:29:22	23.495	200.293	4.77022	0.63066	0.0102476	0.45648	0.228273
		KC19-7_16 - 12	2024-05-12 03:30:26	23.465	148.005	3.11679	0.654906	0.00817325	0.374208	0.330809
		KC19-7_16 - 13	2024-05-12 03:31:30	22.7581	131.076	8.32297	0.670692	0.0140261	-0.0104029	0.105465
		KC19-7_16 - 14	2024-05-12 03:32:35	20.6286	271.684	9.54072	0.594537	0.0227613	0.317954	0.0896012
		KC19-7_16 - 15	2024-05-12 03:33:37	22.4265	167.68	3.98411	0.661045	0.010017	0.278215	0.224868
		KC19-7_16 - 16	2024-05-12 03:34:39	23.507	223.113	8.17611	0.62141	0.0152233	0.183121	0.134577
		KC19-7_16 - 17	2024-05-12 03:42:35	22.2694	127.628	3.54658	0.663322	0.0130763	0.364871	0.1235
		KC19-7_16 - 18	2024-05-12 03:43:38	22.8875	148.925	4.04727	0.660216	0.0135692	0.387579	0.124766
		KC19-7_16 - 19	2024-05-12 03:44:46	18.265	224.147	8.9499	0.619219	0.0194353	0.0831573	0.08748
		KC19-7_16 - 20	2024-05-12 03:45:47	20.1044	190.577	5.2753	0.631264	0.0128174	0.281768	0.148996
		KC19-7_16 - 21	2024-05-12 03:46:55	15.3343	190.713	5.71281	0.645079	0.0163666	0.430427	0.13804
		KC19-7_16 - 22	2024-05-12 03:47:50	23.473	123.246	3.9189	0.708259	0.0116351	0.124132	0.138487	X
		KC19-7_16 - 23	2024-05-12 03:49:03	14.2286	564.634	19.5214	0.395478	0.0215303	0.346814	0.18403
		KC19-7_16 - 24	2024-05-12 03:49:58	23.7516	178.975	6.21884	0.668586	0.0206903	0.53038	0.0796304	X
		KC19-7_16 - 25	2024-05-12 03:57:52	23.49	54.6063	1.11149	0.709992	0.00570333	0.34252	0.260762
		KC19-7_16 - 26	2024-05-12 03:59:10	9.31014	883.177	46.5893	0.216138	0.0273832	0.368021	0.161277
		KC19-7_16 - 27	2024-05-12 03:59:59	17.3897	900.659	30.0433	0.195074	0.0135887	-0.0209003	0.242648
		KC19-7_16 - 28	2024-05-12 04:01:05	20.7788	389.314	12.8533	0.48771	0.0174319	0.419795	0.187578
		KC19-7_16 - 29	2024-05-12 04:02:19	9.73193	184.798	5.3067	0.623463	0.0199035	0.449562	0.180457
		KC19-7_16 - 30	2024-05-12 04:03:09	23.459	66.5119	1.5151	0.701276	0.00751409	0.232095	0.167973
		KC19-7_16 - 31	2024-05-12 04:04:16	20.1681	164.507	4.20824	0.651968	0.0127163	0.37164	0.165951
		KC19-7_16 - 32	2024-05-12 04:05:21	18.0064	213.359	6.43988	0.644267	0.015546	0.291353	0.157202	X
		KC19-7_16 - 33	2024-05-12 04:13:14	19.6515	536.317	18.8405	0.411597	0.0176142	0.0614226	0.195224
		KC19-7_16 - 34	2024-05-12 04:14:13	23.483	49.8422	1.12975	0.726135	0.00661427	0.0147426	0.188582	x
		KC19-7_16 - 35	2024-05-12 04:15:17	23.457	152.852	9.26416	0.665771	0.0129635	-0.29081	0.165103	x
		KC19-7_16 - 36	2024-05-12 04:16:23	20.5518	149.768	5.63182	0.657255	0.0166258	0.133496	0.101396
		KC19-7_16 - 37	2024-05-12 04:17:32	15.1226	407.061	13.3009	0.47384	0.0170631	0.395637	0.192454
		KC19-7_16 - 38	2024-05-12 04:18:27	23.483	157.426	4.11938	0.643905	0.00873642	-0.0686268	0.338229
		KC19-7_16 - 39	2024-05-12 04:19:30	23.467	443.474	15.9665	0.461945	0.0111331	-0.254594	0.37444	X
		KC19-7_16 - 40	2024-05-12 04:20:33	22.6502	587.018	18.5311	0.377949	0.0127726	0.280545	0.267406
		KC19-7_16 - 41	2024-05-12 04:28:28	23.451	1003.48	36.5159	0.131591	0.0134976	0.211706	0.194086
		KC19-7_16 - 42	2024-05-12 04:29:34	15.0277	878.053	46.8978	0.262638	0.0232249	0.0740989	0.172053	X
		KC19-7_16 - 43	2024-05-12 04:30:34	23.475	70.4936	2.57078	0.698875	0.00997604	0.131049	0.136872
		KC19-7_16 - 44	2024-05-12 04:31:38	23.483	896.838	35.6279	0.197745	0.0196696	0.305194	0.132636
		KC19-7_16 - 45	2024-05-12 04:32:41	20.8767	905.518	30.2405	0.183557	0.0142088	-0.00896241	0.242601
		KC19-7_16 - 46	2024-05-12 04:33:56	11.4864	522.7	16.9505	0.386511	0.0185458	0.338062	0.253007	X
		KC19-7_16 - 47	2024-05-12 04:34:48	23.483	62.2173	1.81935	0.703414	0.00798462	0.0264095	0.192117
		KC19-7_16 - 48	2024-05-12 04:35:51	23.487	74.8089	1.7085	0.703943	0.00657549	0.230423	0.2587
KC19-7-63 mm	59.5	KC19-63mm
		KC19-63mm - 1	2023-07-29 06:26:02	23.47	545.665	13.8232	0.401837	0.0112231	0.398837	0.410913
		KC19-63mm - 2	2023-07-29 06:27:12	23.492	514.455	12.6332	0.419684	0.0114842	0.326372	0.398125
		KC19-63mm - 3	2023-07-29 06:28:21	23.485	387.981	9.52071	0.51748	0.0104767	0.249978	0.386454
		KC19-63mm - 4	2023-07-29 06:29:31	23.5	531.522	14.0663	0.415291	0.0128527	0.333866	0.408043
		KC19-63mm - 5	2023-07-29 06:30:43	23.51	454.573	12.0426	0.451803	0.0138792	0.158936	0.359389
		KC19-63mm - 6	2023-07-29 06:31:53	23.474	697.465	24.2076	0.327821	0.0189763	0.281168	0.194378
		KC19-63mm - 7	2023-07-29 06:33:03	23.454	469.77	11.4102	0.446132	0.0119803	0.320912	0.368837
		KC19-63mm - 8	2023-07-29 06:34:13	23.454	543.491	18.9214	0.42127	0.0212484	0.436892	0.153211
		KC19-63mm - 9	2023-07-29 06:41:30	23.468	77.2429	1.63191	0.698226	0.00557781	0.165887	0.439518
		KC19-63mm - 10	2023-07-29 06:42:39	23.492	11.0047	0.228513	0.738069	0.00224831	-0.0106067	0.344191	x
		KC19-63mm - 11	2023-07-29 06:43:48	23.486	121.539	3.55652	0.678902	0.00942009	0.144891	0.260654
		KC19-63mm - 12	2023-07-29 06:44:57	23.508	30.2594	1.37869	0.724218	0.00384522	-0.114112	0.422572	x
		KC19-63mm - 13	2023-07-29 06:46:06	23.506	288.248	17.5493	0.552812	0.0178872	-0.44133	0.22468	x
		KC19-63mm - 14	2023-07-29 06:47:17	23.444	63.8748	1.87579	0.705262	0.00813271	0.195125	0.204884
		KC19-63mm - 15	2023-07-29 06:48:27	23.51	144.178	3.42685	0.646556	0.00906188	0.307327	0.247528
		KC19-63mm - 16	2023-07-29 06:49:40	23.506	81.0869	1.82501	0.695513	0.0080527	0.253912	0.268418
		KC19-63mm - 17	2023-07-29 06:56:54	23.49	381.161	14.3719	0.528104	0.0167078	-0.0543813	0.316813
		KC19-63mm - 18	2023-07-29 06:58:17	11.1134	521.387	15.4516	0.400459	0.0154884	0.0761041	0.381645	x
		KC19-63mm - 19	2023-07-29 06:59:16	23.46	527.727	16.7755	0.426663	0.0155783	-0.224957	0.339445
		KC19-63mm - 20	2023-07-29 07:00:26	23.495	608.5	16.8842	0.369805	0.0142756	-0.0603025	0.42191
		KC19-63mm - 21	2023-07-29 07:01:36	23.486	39.3298	1.00233	0.715471	0.00547803	0.20561	0.325997
		KC19-63mm - 22	2023-07-29 07:02:45	23.512	146.04	4.35942	0.670777	0.0106138	0.0210321	0.282339
		KC19-63mm - 23	2023-07-29 07:03:55	23.49	113.598	2.99446	0.681655	0.00840084	0.0561753	0.289837
		KC19-63mm - 24	2023-07-29 07:05:05	23.44	119.369	2.45797	0.68949	0.00789834	0.102129	0.336574
		KC19-63mm - 25	2023-07-29 07:12:22	23.532	391.05	12.609	0.500459	0.0204268	0.379766	0.139408
		KC19-63mm - 26	2023-07-29 07:13:32	23.506	78.2309	1.82929	0.695598	0.00847009	0.302719	0.178585
		KC19-63mm - 27	2023-07-29 07:14:42	23.49	221.034	6.7529	0.599972	0.0169527	0.240609	0.131259
		KC19-63mm - 28	2023-07-29 07:15:51	23.464	95.8878	2.70489	0.692391	0.00980042	0.28235	0.192273
		KC19-63mm - 29	2023-07-29 07:17:01	23.482	31.7955	0.645922	0.720162	0.00414057	0.156815	0.36428
		KC19-63mm - 30	2023-07-29 07:18:11	23.473	17.6982	0.427953	0.728422	0.00351689	-0.0441304	0.27404
		KC19-63mm - 31	2023-07-29 07:19:20	23.514	18.7478	0.390781	0.728727	0.00322387	0.0896984	0.362125
		KC19-63mm - 32	2023-07-29 07:20:31	23.49	28.1594	0.57885	0.72677	0.00398213	0.12873	0.396699
		KC19-63mm - 33	2023-07-29 07:27:47	23.474	273.721	6.83566	0.557438	0.011862	0.376201	0.259973
		KC19-63mm - 34	2023-07-29 07:28:56	23.474	335.244	11.2499	0.549276	0.0173356	0.359046	0.207934
		KC19-63mm - 35	2023-07-29 07:30:05	23.506	550.824	19.0081	0.418009	0.01742	0.00865509	0.227553
		KC19-63mm - 36	2023-07-29 07:31:15	23.504	606.561	18.9637	0.382478	0.0151877	-0.212214	0.456607
		KC19-63mm - 37	2023-07-29 07:32:27	20.8199	117.198	9.87971	0.67933	0.0116877	-0.333225	0.190922	X
		KC19-63mm - 38	2023-07-29 07:33:35	23.458	169.741	7.56581	0.675323	0.0111177	-0.230526	0.299205	x
		KC19-63mm - 39	2023-07-29 07:34:44	23.534	265.239	11.7629	0.607719	0.0227098	0.0786715	0.104874
		KC19-63mm - 40	2023-07-29 07:35:53	23.458	127.153	7.14651	0.710121	0.0112984	-0.530042	0.296693	X
		KC19-63mm - 41	2023-07-29 09:28:46	23.498	280.537	13.2688	0.592616	0.0143751	-0.324006	0.290099
		KC19-63mm - 42	2023-07-29 09:29:56	23.496	110.295	2.7304	0.681219	0.0119656	0.348197	0.143072
		KC19-63mm - 43	2023-07-29 09:31:06	23.498	40.7426	0.83269	0.716189	0.00492734	0.236231	0.335014
		KC19-63mm - 44	2023-07-29 09:32:16	23.506	110.06	2.88997	0.683255	0.0109485	0.284522	0.188841
		KC19-63mm - 45	2023-07-29 09:33:26	23.49	435.847	20.5549	0.502071	0.0192466	-0.292342	0.243815
		KC19-63mm - 46	2023-07-29 09:34:35	23.482	1178.86	38.9341	0.0502733	0.00932003	0.175663	0.38101
		KC19-63mm - 47	2023-07-29 09:35:45	23.502	296.983	10.1773	0.549743	0.0151996	0.312254	0.191316
		KC19-63mm - 48	2023-07-29 09:36:54	23.506	266.636	9.85931	0.597816	0.019014	0.0872192	0.152624	x
		KC19-63mm - 49	2023-07-29 09:47:43	23.488	382.022	15.6234	0.541506	0.0188255	-0.1672	0.22451
		KC19-63mm - 50	2023-07-29 09:48:53	23.496	182.807	6.84643	0.608689	0.0225276	0.459761	0.0595054
		KC19-63mm - 51	2023-07-29 09:50:04	23.502	158.749	3.90819	0.644468	0.0120224	0.138979	0.255776
		KC19-63mm - 52	2023-07-29 09:51:15	23.464	300.088	8.38291	0.563274	0.0159237	0.451502	0.16866
		KC19-63mm - 53	2023-07-29 09:52:24	23.482	134.017	3.00817	0.675028	0.00837469	0.254131	0.420294
		KC19-63mm - 54	2023-07-29 09:53:34	23.462	86.6301	1.99172	0.687879	0.00601439	0.303279	0.38116
		KC19-63mm - 55	2023-07-29 09:54:43	23.449	99.5099	2.17189	0.683767	0.00733461	0.304472	0.396005
		KC19-63mm - 56	2023-07-29 09:55:53	23.516	86.938	2.19488	0.696379	0.00719015	0.186834	0.349603
KC19-7-66mm	63.7	KC19-66mm
		KC19-B - 1	2023-09-10 22:05:34	23.466	450.276	11.7823	0.437703	0.0121085	0.279651	0.690201
		KC19-B - 2	2023-09-10 22:06:44	23.492	228.532	7.22224	0.597708	0.011476	0.0415353	0.681781
		KC19-B - 3	2023-09-10 22:07:54	23.506	416.513	11.3416	0.468945	0.0136016	0.421425	0.514147
		KC19-B - 4	2023-09-10 22:09:03	23.486	338.732	9.41173	0.513293	0.010858	0.164316	0.787736
		KC19-B - 5	2023-09-10 22:10:13	23.478	46.7861	1.63674	0.710441	0.0064101	-0.0590496	0.349764
		KC19-B - 6	2023-09-10 22:11:23	23.478	559.56	16.9525	0.372983	0.0139197	0.331239	0.473997
		KC19-B - 7	2023-09-10 22:12:34	23.49	37.3969	1.51677	0.722158	0.00433169	0.0421956	0.766688
		KC19-B - 8	2023-09-10 22:13:45	23.526	34.5583	0.828468	0.724593	0.00621249	0.336137	0.240831
		KC19-B - 9	2023-09-10 22:22:10	23.482	96.7849	2.53813	0.678664	0.00669262	0.268801	0.705654
		KC19-B - 10	2023-09-10 22:23:20	23.5	237.507	9.7725	0.618345	0.0109612	-0.248818	0.73835	X
		KC19-B - 11	2023-09-10 22:24:30	23.498	401.113	10.5139	0.472463	0.00943661	0.237019	0.930559
		KC19-B - 12	2023-09-10 22:25:39	23.474	240.397	6.21678	0.593209	0.0089657	0.0564373	0.910756
		KC19-B - 13	2023-09-10 22:26:49	23.468	106.3	3.16505	0.6704	0.00678055	0.0239958	0.826563
		KC19-B - 14	2023-09-10 22:27:58	23.514	271.076	7.77472	0.581235	0.0106784	-0.0748059	0.820212
		KC19-B - 15	2023-09-10 22:29:07	23.508	59.2813	4.30726	0.708631	0.00483067	-0.37657	0.893849	X
		KC19-B - 16	2023-09-10 22:30:17	23.45	87.7369	2.31176	0.690436	0.00680073	0.065491	0.804941
		KC19-B - 17	2023-09-10 22:38:46	23.438	270.527	7.1131	0.554683	0.0115269	0.23107	0.583239
		KC19-B - 18	2023-09-10 22:39:57	23.466	365.931	9.57413	0.506195	0.0108176	0.250463	0.867684
		KC19-B - 19	2023-09-10 22:41:07	23.474	50.2155	1.42925	0.709582	0.00649966	0.204591	0.455472
		KC19-B - 20	2023-09-10 22:42:17	23.462	368.938	10.9581	0.485618	0.0105697	0.10694	0.777137
		KC19-B - 21	2023-09-10 22:43:26	23.476	192.901	12.353	0.616473	0.0119121	-0.520597	0.837409
		KC19-B - 22	2023-09-10 22:44:36	23.476	257.546	6.48409	0.577936	0.0117918	0.518944	0.519405
		KC19-B - 23	2023-09-10 22:45:46	23.51	51.9921	1.33369	0.704075	0.00493808	0.0973867	0.797174
		KC19-B - 24	2023-09-10 22:46:55	23.556	33.7761	0.766373	0.720919	0.0046695	0.206397	0.518115
		KC19-B - 25	2023-09-10 22:55:20	23.498	52.8812	1.49561	0.707407	0.00849321	0.271857	0.243289
		KC19-B - 26	2023-09-10 22:56:28	23.482	428.28	12.1143	0.447481	0.0159097	0.365015	0.467321
		KC19-B - 27	2023-09-10 22:57:38	23.53	459.182	11.7694	0.431465	0.0112807	0.374159	0.704221
		KC19-B - 28	2023-09-10 22:58:49	23.45	109.175	2.57715	0.676716	0.00656758	0.275358	0.684401
		KC19-B - 29	2023-09-10 22:59:58	23.492	301.093	8.90657	0.5409	0.0147467	0.37468	0.39314
		KC19-B - 30	2023-09-10 23:01:08	23.464	314.643	7.73151	0.530318	0.00972991	0.339974	0.952737
		KC19-B - 31	2023-09-10 23:02:20	23.542	70.538	1.7035	0.694152	0.00684921	0.248309	0.469996
		KC19-B - 32	2023-09-10 23:03:31	23.482	192.1	5.7847	0.619585	0.0114626	-0.375632	0.700549
		KC19-B - 33	2023-09-10 23:11:57	23.482	221.958	7.1401	0.602468	0.00855711	-0.136707	0.818579
		KC19-B - 34	2023-09-10 23:13:06	23.486	45.1239	1.66463	0.708737	0.0089725	0.0311185	0.18232
		KC19-B - 35	2023-09-10 23:14:16	23.502	239.55	6.09643	0.587613	0.0113238	0.485752	0.430563
		KC19-B - 36	2023-09-10 23:15:27	23.522	442.263	11.62	0.448203	0.0113005	0.147799	0.685541
		KC19-B - 37	2023-09-10 23:16:37	23.474	86.6683	1.85423	0.687095	0.00588503	0.168846	0.681303
		KC19-B - 38	2023-09-10 23:17:46	23.476	325.434	7.77987	0.538227	0.0120042	0.511367	0.708052
		KC19-B - 39	2023-09-10 23:18:56	23.506	44.9983	0.971477	0.711841	0.00427524	0.228829	0.905065
		KC19-B - 40	2023-09-10 23:20:06	23.474	198.971	7.42872	0.619058	0.00897431	-0.167552	0.850412

## Sheet: U-Pb KC19-9
Sample ID	Depths (mm)	Sample	Test time	Duration (s)	Final U238/Pb206_mean	Final U238/Pb206_2SE(prop)	Final Pb207/Pb206_mean	Final Pb207/Pb206_2SE(prop)	rho 207Pb/206Pb v 238U/206Pb	Approx_U_ppm_mean	Notes for IsoplotR
KC19-9-1	29.8	KC19-9_1		0
		KC19-9_1 - 1	2024-05-12 04:45:53	23.514	185.761	5.3551	0.651297	0.0150844	0.19955	0.135839	X
		KC19-9_1 - 2	2024-05-12 04:46:56	23.461	221.317	7.05573	0.641073	0.0139131	0.126715	0.137132
		KC19-9_1 - 3	2024-05-12 04:47:59	23.495	53.6047	1.74477	0.715782	0.00902572	0.139679	0.0950862
		KC19-9_1 - 4	2024-05-12 04:49:03	23.487	10.8099	0.279383	0.739161	0.00476931	0.185109	0.0983515	X
		KC19-9_1 - 5	2024-05-12 04:50:06	14.3481	45.8729	1.82366	0.757596	0.0137419	-0.000274038	0.0783814
		KC19-9_1 - 6	2024-05-12 04:51:09	16.695	33.4336	1.15184	0.727831	0.00878253	0.217815	0.0871431	X
		KC19-9_1 - 7	2024-05-12 04:52:14	7.45605	403.824	24.7958	0.588286	0.0376138	0.333538	0.13673
		KC19-9_1 - 8	2024-05-12 04:53:16	23.447	34.0678	1.06298	0.726139	0.0108123	0.255349	0.0580922	x
		KC19-9_1 - 9	2024-05-12 05:01:10	23.492	15.5508	0.393234	0.734446	0.00529903	0.112956	0.0966308	X
		KC19-9_1 - 10	2024-05-12 05:02:14	23.489	163.894	5.06939	0.676232	0.0124403	0.373094	0.104394	x
		KC19-9_1 - 11	2024-05-12 05:03:22	18.9161	297.463	11.1313	0.593139	0.0178543	0.247255	0.12652
		KC19-9_1 - 12	2024-05-12 05:04:20	23.475	286.883	8.48588	0.592543	0.0173736	0.293473	0.131282	x
		KC19-9_1 - 13	2024-05-12 05:05:24	23.487	14.8545	0.414263	0.727056	0.00533529	0.0933968	0.0988426
		KC19-9_1 - 14	2024-05-12 05:06:27	5.75484	87.0165	3.21111	0.692708	0.0183374	0.445117	0.139188	X
		KC19-9_1 - 15	2024-05-12 05:07:36	18.3192	199.84	10.0249	0.687413	0.0163576	-0.139514	0.158801
		KC19-9_1 - 16	2024-05-12 05:08:34	23.463	357.625	12.7069	0.554793	0.0150294	0.179933	0.154323	X
		KC19-9_1 - 17	2024-05-12 05:16:28	23.474	34.502	1.10147	0.725394	0.00784038	0.039792	0.0976008	x
		KC19-9_1 - 18	2024-05-12 05:17:36	18.6364	407.098	12.4292	0.530779	0.0194561	0.304076	0.162495	x
		KC19-9_1 - 19	2024-05-12 05:18:35	23.451	311.462	10.8159	0.592024	0.0172865	0.245029	0.144303	x
		KC19-9_1 - 20	2024-05-12 05:19:49	13.6861	195.926	6.82806	0.662027	0.0201897	0.35712	0.118313	X
		KC19-9_1 - 21	2024-05-12 05:20:42	12.7983	36.1002	1.39312	0.734556	0.0106308	0.300241	0.0860051
		KC19-9_1 - 22	2024-05-12 05:21:45	23.491	29.1958	0.91803	0.72775	0.00646032	0.132409	0.0992842
		KC19-9_1 - 23	2024-05-12 05:23:03	9.70158	55.7978	1.78263	0.707517	0.0136747	0.219919	0.0929721
		KC19-9_1 - 24	2024-05-12 05:23:52	23.497	88.9062	2.81439	0.690959	0.0104278	-0.00447245	0.123613	x
		KC19-9_1 - 25	2024-05-12 05:32:02	7.7907	509.138	27.3895	0.476943	0.0488276	0.424408	0.146576
		KC19-9_1 - 26	2024-05-12 05:32:50	23.491	259.951	7.62066	0.56911	0.015901	0.224682	0.137628
		KC19-9_1 - 27	2024-05-12 05:33:53	17.7337	277.359	8.57527	0.555291	0.0170077	0.254032	0.137156
		KC19-9_1 - 28	2024-05-12 05:34:57	19.6167	702.624	23.3195	0.315708	0.0214521	0.0951548	0.160461
		KC19-9_1 - 29	2024-05-12 05:36:02	22.1322	379.891	11.392	0.497994	0.0192023	0.466311	0.144259
		KC19-9_1 - 30	2024-05-12 05:37:03	23.459	533.388	18.6063	0.431211	0.0177073	0.132438	0.169841	X
		KC19-9_1 - 31	2024-05-12 05:38:16	14.6974	314.387	16.0418	0.541364	0.0224402	0.0118509	0.137695
		KC19-9_1 - 32	2024-05-12 05:39:13	20.1452	585.869	21.6832	0.390874	0.0236207	0.475164	0.146805	x
		KC19-9_1 - 33	2024-05-12 05:47:04	23.478	15.4976	0.491718	0.73226	0.00620041	0.714231	0.09714
		KC19-9_1 - 34	2024-05-12 05:48:09	22.3567	27.1032	0.741302	0.729423	0.00705016	0.0956136	0.0926559	X
		KC19-9_1 - 35	2024-05-12 05:49:11	23.499	20.8176	0.577219	0.727462	0.00595487	0.180761	0.0972027	X
		KC19-9_1 - 36	2024-05-12 05:50:14	23.507	18.1055	0.484882	0.729317	0.0054025	0.213999	0.0965791	X
		KC19-9_1 - 37	2024-05-12 05:51:17	23.491	17.4812	0.536885	0.743227	0.00588967	0.152177	0.0921133
		KC19-9_1 - 38	2024-05-12 05:52:29	15.5105	126.98	4.14115	0.65991	0.0165171	0.3156	0.116316	X
		KC19-9_1 - 39	2024-05-12 05:53:24	23.1989	54.5471	1.87407	0.711612	0.0107935	0.0489712	0.0977473
		KC19-9_1 - 40	2024-05-12 05:54:27	23.487	320.129	9.83536	0.559303	0.0209709	0.364425	0.104569
		KC19-9_1 - 41	2024-05-12 06:02:21	23.514	15.6632	0.395647	0.736711	0.00591451	0.220001	0.0918803	X
		KC19-9_1 - 42	2024-05-12 06:03:25	23.489	297.941	8.53141	0.586467	0.0167735	0.32767	0.137434	x
		KC19-9_1 - 43	2024-05-12 06:04:28	23.483	305.385	10.2022	0.588873	0.0166189	0.521013	0.124831	x
		KC19-9_1 - 44	2024-05-12 06:05:32	23.503	79.8377	2.46948	0.708621	0.0100644	0.044094	0.11514
		KC19-9_1 - 45	2024-05-12 06:06:37	21.945	192.892	8.49282	0.639361	0.0160897	0.290865	0.123476
		KC19-9_1 - 46	2024-05-12 06:07:39	23.455	28.0179	0.642259	0.728645	0.00639003	0.170534	0.103711
		KC19-9_1 - 47	2024-05-12 06:08:42	23.483	182.793	4.68958	0.635258	0.0138064	0.311116	0.140968
		KC19-9_1 - 48	2024-05-12 06:09:45	23.493	239.865	7.55351	0.607685	0.0149998	0.220387	0.142869
KC19-9-2		KC19-9_2	00:00:00
		KC19-9_2 - 1	2024-05-12 06:17:57	3.50526	18.9472	0.613377	0.735998	0.00643502	0.255043	0.343437	X
		KC19-9_2 - 2	2024-05-12 06:18:45	21.0982	115.886	5.5426	0.677174	0.00782914	-0.275607	0.373798	X
		KC19-9_2 - 3	2024-05-12 06:19:46	14.2132	83.9366	2.1384	0.710583	0.00720025	0.23883	0.374437	X
		KC19-9_2 - 4	2024-05-12 06:20:57	5.53274	745.06	43.7848	0.297856	0.0259894	-0.280022	0.392593	X
		KC19-9_2 - 5	2024-05-12 06:21:52	23.483	78.9026	1.78286	0.702773	0.00767536	-0.146687	0.314104	X
		KC19-9_2 - 6	2024-05-12 06:22:56	23.475	72.0197	1.73795	0.710795	0.00633062	0.302935	0.296214	X
		KC19-9_2 - 7	2024-05-12 06:23:59	23.481	50.1453	1.55916	0.71965	0.00535824	0.0872975	0.31153	x
		KC19-9_2 - 8	2024-05-12 06:25:02	23.467	51.0299	1.37824	0.712896	0.00481411	0.0639362	0.345345
		KC19-9_2 - 9	2024-05-12 06:32:57	22.6884	756.294	22.7332	0.286074	0.0116361	0.140483	0.364684
		KC19-9_2 - 10	2024-05-12 06:34:00	23.463	112.021	4.19152	0.68207	0.00722557	-0.0833991	0.317378	X
		KC19-9_2 - 11	2024-05-12 06:35:03	15.1682	443.036	11.5938	0.505895	0.0148829	0.310235	0.348496	X
		KC19-9_2 - 12	2024-05-12 06:36:07	23.1054	624.051	15.0062	0.381674	0.0147227	0.138727	0.333763	x
		KC19-9_2 - 13	2024-05-12 06:37:10	23.495	147.585	3.75999	0.653275	0.00979285	0.251836	0.2823
		KC19-9_2 - 14	2024-05-12 06:38:13	23.483	134.066	3.26621	0.656492	0.0102626	0.339459	0.208835
		KC19-9_2 - 15	2024-05-12 06:39:17	23.499	185.397	4.46846	0.629544	0.0113356	0.102845	0.214117
		KC19-9_2 - 16	2024-05-12 06:40:20	23.481	245.423	6.15219	0.601315	0.0116176	0.467654	0.201638
		KC19-9_2 - 17	2024-05-12 06:48:16	22.4707	695.121	23.4535	0.339759	0.0197627	0.175852	0.185849	X
		KC19-9_2 - 18	2024-05-12 06:49:26	15.3173	734.817	31.5399	0.294938	0.0267271	0.089105	0.15937
		KC19-9_2 - 19	2024-05-12 06:50:21	23.483	626.437	24.2143	0.365119	0.0255749	0.0887728	0.142003
		KC19-9_2 - 20	2024-05-12 06:51:25	23.483	721.016	26.2725	0.302229	0.0195744	0.164011	0.164659
		KC19-9_2 - 21	2024-05-12 06:52:28	23.491	980.3	34.1297	0.163849	0.0148493	-0.0461974	0.190872
		KC19-9_2 - 22	2024-05-12 06:53:31	23.459	1072.78	45.8184	0.123871	0.0156257	0.0234584	0.200551	X
		KC19-9_2 - 23	2024-05-12 06:54:39	18.7992	823.932	35.3306	0.219387	0.021358	0.011204	0.166108
		KC19-9_2 - 24	2024-05-12 06:55:38	23.491	984.979	36.9322	0.161047	0.0171717	0.191565	0.160628
		KC19-9_2 - 25	2024-05-12 07:03:38	17.4779	771.333	27.5053	0.22333	0.0180599	-0.178798	0.240033	X
		KC19-9_2 - 26	2024-05-12 07:04:35	23.483	497.787	15.2847	0.440987	0.0148704	-0.0994991	0.229563
		KC19-9_2 - 27	2024-05-12 07:05:39	22.3065	322.696	8.70011	0.538717	0.0114821	0.0011472	0.324078
		KC19-9_2 - 28	2024-05-12 07:06:42	23.483	540.283	17.9492	0.401808	0.0138866	-0.241667	0.37129
		KC19-9_2 - 29	2024-05-12 07:07:46	15.2944	640.391	20.3066	0.356354	0.0126523	0.168055	0.318341
		KC19-9_2 - 30	2024-05-12 07:08:50	22.2841	507.453	12.6269	0.430287	0.0112377	0.323158	0.321971
		KC19-9_2 - 31	2024-05-12 07:09:52	23.489	396.18	13.6013	0.499887	0.0137342	-0.0325068	0.254778
		KC19-9_2 - 32	2024-05-12 07:10:55	23.461	253.477	6.22649	0.587394	0.0106526	0.0463474	0.286701
		KC19-9_2 - 33	2024-05-12 07:18:50	23.448	529.064	14.6684	0.411755	0.0126703	0.0921489	0.327214
		KC19-9_2 - 34	2024-05-12 07:19:53	23.451	150.82	3.3408	0.641696	0.00943768	0.236145	0.223659
		KC19-9_2 - 35	2024-05-12 07:20:57	23.467	193.835	7.49831	0.622839	0.0124552	-0.0557894	0.206275
		KC19-9_2 - 36	2024-05-12 07:22:00	23.479	113.14	3.724	0.671554	0.00946076	0.102174	0.201827
		KC19-9_2 - 37	2024-05-12 07:23:03	23.475	13.2228	0.294954	0.731328	0.00367105	0.0747633	0.184882
		KC19-9_2 - 38	2024-05-12 07:24:07	23.499	8.56815	0.196753	0.73461	0.00353336	0.153745	0.134213
		KC19-9_2 - 39	2024-05-12 07:25:10	8.67147	8.9339	0.262556	0.733698	0.00460199	0.136069	0.185693	X
		KC19-9_2 - 40	2024-05-12 07:26:24	12.6264	29.4547	0.742622	0.727232	0.00600132	0.248558	0.28943
		KC19-9_2 - 41	2024-05-12 07:34:18	12.4084	146.69	5.81541	0.658568	0.0156057	-0.0275933	0.164974	x
		KC19-9_2 - 42	2024-05-12 07:35:12	23.519	26.7111	0.659321	0.72517	0.00573179	0.443565	0.210873
		KC19-9_2 - 43	2024-05-12 07:36:15	23.471	26.331	1.45592	0.726047	0.00520049	-0.175612	0.160228	x
		KC19-9_2 - 44	2024-05-12 07:37:19	23.523	33.9683	1.41967	0.727334	0.00556634	0.0512632	0.17171	X
		KC19-9_2 - 45	2024-05-12 07:38:22	23.493	398.962	10.6394	0.490493	0.010217	0.0887684	0.343256
		KC19-9_2 - 46	2024-05-12 07:39:37	12.1289	682.941	23.8455	0.306766	0.0168036	0.110577	0.266412
		KC19-9_2 - 47	2024-05-12 07:40:29	23.479	388.709	9.93281	0.498904	0.00973257	0.0242559	0.378273
		KC19-9_2 - 48	2024-05-12 07:41:32	23.475	428.713	11.067	0.48132	0.0121836	-0.0597089	0.373489
		KC19-9_2 - 49	2024-05-12 07:49:26	7.64314	789.269	30.8563	0.277537	0.0185501	0.199875	0.309802
		KC19-9_2 - 50	2024-05-12 07:50:30	23.495	157.57	3.40889	0.649249	0.00928948	0.265117	0.301498
		KC19-9_2 - 51	2024-05-12 07:51:33	23.475	156.785	3.45772	0.650481	0.00866013	0.328102	0.305748
		KC19-9_2 - 52	2024-05-12 07:52:49	11.5717	686.567	32.6989	0.302057	0.0177286	-0.187077	0.296317	X
		KC19-9_2 - 53	2024-05-12 07:53:39	10.6243	273.502	17.1313	0.616127	0.0202082	-0.0823988	0.284553	X
		KC19-9_2 - 54	2024-05-12 07:54:43	23.473	257.293	6.06751	0.614049	0.0135433	0.484099	0.186599
		KC19-9_2 - 55	2024-05-12 07:55:47	14.7262	111.465	3.24305	0.676902	0.0123387	0.298314	0.147793
		KC19-9_2 - 56	2024-05-12 07:56:50	23.483	221.059	5.04725	0.617815	0.0100433	0.288118	0.344781

## Sheet: U-Pb KC19-12
Sample ID	Depths (mm)	Sample	Test time	Duration (s)	Final U238/Pb206_mean	Final U238/Pb206_2SE(prop)	Final Pb207/Pb206_mean	Final Pb207/Pb206_2SE(prop)	rho 207Pb/206Pb v 238U/206Pb	Approx_U_ppm_mean	Notes for IsoplotR
KC19-12-1	24.8	KC19-12_1
		KC19-12_1 - 1	2024-05-12 08:04:44	7.55219	18.9386	1.08398	0.710707	0.0140975	0.42326	0.0456278	X
		KC19-12_1 - 2	2024-05-12 08:05:47	23.485	32.1199	1.23547	0.738378	0.0115793	0.0449408	0.0388189
		KC19-12_1 - 3	2024-05-12 08:06:51	23.483	33.1505	1.30714	0.742485	0.0151114	0.114717	0.0425049	X
		KC19-12_1 - 4	2024-05-12 08:07:54	23.475	37.757	1.37953	0.726978	0.014123	0.247134	0.0381547
		KC19-12_1 - 5	2024-05-12 08:09:15	5.57938	53.8097	2.95597	0.733226	0.0297158	0.388619	0.053661
		KC19-12_1 - 6	2024-05-12 08:10:00	5.68018	37.2863	2.12881	0.685595	0.0218922	-0.166246	0.0453046	X
		KC19-12_1 - 7	2024-05-12 08:11:04	23.489	11.3763	0.355543	0.724207	0.0059528	0.00811128	0.0513198	X
		KC19-12_1 - 8	2024-05-12 08:12:08	11.8394	10.0438	0.426941	0.761462	0.00728031	0.0436045	0.072742	X
		KC19-12_1 - 9	2024-05-12 08:20:04	8.12045	254.314	17.0588	0.715194	0.0539516	0.420304	0.0437277	x
		KC19-12_1 - 10	2024-05-12 08:21:06	23.489	114.248	4.44015	0.688123	0.0215864	0.395804	0.0346212
		KC19-12_1 - 11	2024-05-12 08:22:09	23.519	160.081	5.65866	0.683855	0.0237016	0.349931	0.0480399	x
		KC19-12_1 - 12	2024-05-12 08:23:21	14.8621	58.0303	2.76239	0.725062	0.0204906	0.236774	0.041634
		KC19-12_1 - 13	2024-05-12 08:24:15	23.495	5.81877	0.201778	0.739804	0.00495934	0.127341	0.0394274	X
		KC19-12_1 - 14	2024-05-12 08:25:19	9.81076	241.871	19.652	0.60185	0.0438035	0.0370775	0.055872
		KC19-12_1 - 15	2024-05-12 08:26:22	23.485	14.2607	0.439681	0.742481	0.00743969	0.225112	0.0414454
		KC19-12_1 - 16	2024-05-12 08:27:26	23.503	17.0886	0.62114	0.734438	0.00847508	0.013505	0.0493064
		KC19-12_1 - 17	2024-05-12 11:01:58	23.459	13.9711	0.548286	0.745139	0.00707402	0.143403	0.0571651	X
		KC19-12_1 - 18	2024-05-12 11:03:16	8.61617	48.2613	3.18051	0.707229	0.0256222	0.11636	0.0324516
		KC19-12_1 - 19	2024-05-12 11:04:14	13.9637	19.2658	0.966514	0.73386	0.0120153	0.176792	0.040826
		KC19-12_1 - 20	2024-05-12 11:05:08	23.483	15.3333	0.567533	0.740811	0.00766762	0.0937058	0.0492489
		KC19-12_1 - 21	2024-05-12 11:06:15	19.777	12.0478	0.472563	0.734707	0.00760196	0.0403423	0.0419235	X
		KC19-12_1 - 22	2024-05-12 11:07:15	23.301	10.0882	0.479833	0.745513	0.00677408	0.138363	0.0412691
		KC19-12_1 - 23	2024-05-12 11:08:18	23.489	6.60234	0.224543	0.748321	0.00601807	0.144783	0.0412052
		KC19-12_1 - 24	2024-05-12 11:09:26	18.843	9.18554	0.398334	0.745782	0.00666963	0.00689987	0.050795
		KC19-12_1 - 25	2024-05-12 11:17:36	4.29823	157.716	12.575	0.679801	0.0501584	0.323273	0.0507499
		KC19-12_1 - 26	2024-05-12 11:18:20	23.509	52.2981	1.77387	0.731221	0.0137899	0.316064	0.0453304
		KC19-12_1 - 27	2024-05-12 11:19:24	23.491	46.4646	1.72146	0.730335	0.013766	0.391673	0.0426579
		KC19-12_1 - 28	2024-05-12 11:20:39	13.4752	72.7332	3.41434	0.693083	0.0240929	0.323996	0.0355988
		KC19-12_1 - 29	2024-05-12 11:21:43	9.89422	79.2702	4.99738	0.706196	0.0313432	0.174363	0.0459577
		KC19-12_1 - 30	2024-05-12 11:22:38	20.4623	56.5699	3.09712	0.721645	0.0152239	0.0182462	0.0463575
		KC19-12_1 - 31	2024-05-12 11:23:38	23.471	20.6479	0.76127	0.707366	0.00794013	0.0759917	0.0533456	X
		KC19-12_1 - 32	2024-05-12 11:24:42	23.487	17.2536	0.691375	0.712492	0.0078033	-0.0617242	0.0527219	X
		KC19-12_1 - 33	2024-05-12 11:32:36	23.491	105.203	4.0251	0.686976	0.0202516	0.33686	0.0434171
		KC19-12_1 - 34	2024-05-12 11:33:40	23.483	64.8542	3.87913	0.702931	0.0170381	0.188027	0.0445467	x
		KC19-12_1 - 35	2024-05-12 11:34:43	23.455	29.0314	1.18092	0.732053	0.0133585	0.135202	0.0325981
		KC19-12_1 - 36	2024-05-12 11:35:46	23.637	32.9662	1.28136	0.705163	0.0130774	0.0550508	0.0304416	x
		KC19-12_1 - 37	2024-05-12 11:36:50	15.1472	256.867	27.0255	0.633364	0.042093	0.283264	0.0422885	x
		KC19-12_1 - 38	2024-05-12 11:37:56	20.8206	42.8079	1.59141	0.742541	0.0134354	0.279434	0.0461357
		KC19-12_1 - 39	2024-05-12 11:38:57	23.489	32.4112	1.0775	0.750409	0.0109465	0.220906	0.0498072
		KC19-12_1 - 40	2024-05-12 11:40:00	16.5054	129.367	6.05995	0.668548	0.02373	0.218129	0.049316
		KC19-12_1 - 41	2024-05-12 11:47:55	23.523	43.692	2.56344	0.713106	0.0123499	0.0506107	0.0539471	X
		KC19-12_1 - 42	2024-05-12 11:48:59	12.6343	237.6	20.4047	0.595978	0.0375212	0.136556	0.0534326
		KC19-12_1 - 43	2024-05-12 11:50:02	23.451	30.8979	0.901259	0.743149	0.00932535	0.327156	0.0627946
		KC19-12_1 - 44	2024-05-12 11:51:05	23.469	14.5182	0.539673	0.73276	0.00627398	0.192496	0.0673599	x
		KC19-12_1 - 45	2024-05-12 11:52:09	23.439	28.3005	1.00361	0.724893	0.0110251	0.265149	0.0391113
		KC19-12_1 - 46	2024-05-12 11:53:16	20.1145	12.9962	0.417227	0.740904	0.00725847	0.0624578	0.054249
		KC19-12_1 - 47	2024-05-12 11:54:16	23.451	9.24831	0.409159	0.739913	0.00610452	0.145754	0.045606	x
		KC19-12_1 - 48	2024-05-12 11:55:19	23.459	7.82172	0.253077	0.742291	0.00588967	0.0778533	0.0444096
		KC19-12_1 - 49	2024-05-12 12:03:13	7.94924	36.0093	1.61558	0.739276	0.0193747	0.212923	0.0664393
		KC19-12_1 - 50	2024-05-12 12:04:17	23.547	105.988	5.22219	0.724479	0.0235743	0.318969	0.0421132	X
		KC19-12_1 - 51	2024-05-12 12:05:35	8.81396	78.5761	3.74097	0.699677	0.0258147	0.355759	0.0645128
		KC19-12_1 - 52	2024-05-12 12:06:24	12.8158	68.7331	4.13679	0.707183	0.0204045	0.243041	0.0561656
		KC19-12_1 - 53	2024-05-12 12:07:29	22.1952	25.9925	1.07575	0.73176	0.00960426	0.118652	0.0580159
		KC19-12_1 - 54	2024-05-12 12:08:31	23.491	25.4706	1.065	0.731593	0.00724425	0.218828	0.0611786	X
		KC19-12_1 - 55	2024-05-12 12:09:34	23.507	39.1303	1.35684	0.734632	0.0129607	0.148409	0.0461812
		KC19-12_1 - 56	2024-05-12 12:10:40	21.5775	34.7266	1.50796	0.713302	0.0133083	0.0421569	0.0508057	X
KC19-12-2	35.8	KC19-12_2
		KC19-12_2 - 1	2024-05-12 12:18:51	5.16894	406.215	34.2553	0.479015	0.0604619	0.694254	0.101563
		KC19-12_2 - 2	2024-05-12 12:19:35	15.9972	103.976	3.72856	0.751972	0.0160657	-0.185983	0.116057	X
		KC19-12_2 - 3	2024-05-12 12:20:46	17.4274	185.403	7.29768	0.628552	0.0197486	0.189136	0.110484
		KC19-12_2 - 4	2024-05-12 12:21:43	23.507	39.6306	1.0627	0.7097	0.00865932	0.270116	0.107552
		KC19-12_2 - 5	2024-05-12 12:22:47	23.483	298.369	10.0149	0.552334	0.0188634	0.267273	0.114515
		KC19-12_2 - 6	2024-05-12 12:23:50	23.327	116.087	3.33193	0.655801	0.0126394	0.293605	0.113936
		KC19-12_2 - 7	2024-05-12 12:24:53	23.499	100.095	6.00378	0.662353	0.012732	0.0188192	0.109398
		KC19-12_2 - 8	2024-05-12 12:26:05	15.064	550.14	30.0925	0.424915	0.030735	0.354691	0.109436
		KC19-12_2 - 9	2024-05-12 12:33:55	20.2372	107.458	3.24972	0.657957	0.0141627	0.527622	0.107672
		KC19-12_2 - 10	2024-05-12 12:35:01	17.9745	92.7593	2.59884	0.678228	0.0128153	0.333723	0.114984
		KC19-12_2 - 11	2024-05-12 12:36:02	19.9425	396.16	17.5407	0.500277	0.0229884	0.253114	0.116591
		KC19-12_2 - 12	2024-05-12 12:37:02	7.93372	185.849	11.8829	0.633928	0.0279768	0.262104	0.085686
		KC19-12_2 - 13	2024-05-12 12:38:12	17.1561	297.878	13.4773	0.545445	0.0264298	0.315941	0.0929442
		KC19-12_2 - 14	2024-05-12 12:39:10	22.9944	224.025	6.88065	0.604701	0.017074	0.354189	0.11959
		KC19-12_2 - 15	2024-05-12 12:40:13	23.451	350.238	13.7574	0.530938	0.0239846	0.297017	0.0964059
		KC19-12_2 - 16	2024-05-12 12:41:22	17.1697	223.712	8.77609	0.577708	0.0243211	0.355904	0.0966263
		KC19-12_2 - 17	2024-05-12 12:49:11	23.497	188.375	6.2994	0.596471	0.016041	0.307415	0.117417	X
		KC19-12_2 - 18	2024-05-12 12:50:14	23.487	153.388	5.45734	0.626333	0.0117281	0.115691	0.121072	x
		KC19-12_2 - 19	2024-05-12 12:51:17	5.09108	624.028	58.7936	0.401109	0.0530681	0.137784	0.117532	x
		KC19-12_2 - 20	2024-05-12 12:52:21	23.457	92.0956	2.99721	0.680299	0.0148755	0.344861	0.0945233
		KC19-12_2 - 21	2024-05-12 12:53:29	18.839	187.794	6.72988	0.611722	0.0184316	0.378247	0.101181
		KC19-12_2 - 22	2024-05-12 12:54:31	13.5555	433.685	17.782	0.517765	0.0356883	0.607143	0.108087	x
		KC19-12_2 - 23	2024-05-12 12:55:31	23.491	391.602	14.582	0.49249	0.0203744	0.199593	0.10323
		KC19-12_2 - 24	2024-05-12 12:56:35	23.543	238.601	8.54658	0.597858	0.019153	0.157394	0.108799
		KC19-12_2 - 25	2024-05-12 13:04:37	16.0153	161.709	7.62337	0.621843	0.0214016	0.256171	0.0852003
		KC19-12_2 - 26	2024-05-12 13:05:44	13.0324	121.514	4.9579	0.666622	0.022422	0.291068	0.0800272
		KC19-12_2 - 27	2024-05-12 13:06:36	23.523	37.2264	1.76598	0.7156	0.00899085	-0.0200666	0.0736625	X
		KC19-12_2 - 28	2024-05-12 13:07:40	23.493	31.5872	1.06672	0.732869	0.00730648	0.254024	0.0983237	X
		KC19-12_2 - 29	2024-05-12 13:08:43	23.523	490.107	21.3226	0.435517	0.0239259	0.421002	0.105604
		KC19-12_2 - 30	2024-05-12 13:09:47	19.3625	148.045	4.45449	0.63803	0.0151518	0.422046	0.126806
		KC19-12_2 - 31	2024-05-12 13:11:05	8.70912	20.4182	0.668878	0.714511	0.00970546	0.177787	0.105916
		KC19-12_2 - 32	2024-05-12 13:12:10	6.91329	244.449	14.3127	0.574327	0.0312704	0.304804	0.0996168
		KC19-12_2 - 33	2024-05-12 13:19:48	23.691	168.031	4.90677	0.637185	0.0165136	0.226912	0.113122
		KC19-12_2 - 34	2024-05-12 13:21:02	13.2755	318.011	13.0608	0.53435	0.0303796	0.370582	0.0854688
		KC19-12_2 - 35	2024-05-12 13:21:56	23.473	121.953	3.57501	0.656118	0.0123139	0.307838	0.110301
		KC19-12_2 - 36	2024-05-12 13:23:03	19.5643	136.577	4.17685	0.664562	0.017488	0.33639	0.0861
		KC19-12_2 - 37	2024-05-12 13:24:03	23.443	131.272	6.41019	0.661438	0.0185365	0.0969945	0.0904835
		KC19-12_2 - 38	2024-05-12 13:25:06	23.451	132.709	5.22116	0.709888	0.0150895	0.132899	0.107053	X
		KC19-12_2 - 39	2024-05-12 13:26:11	22.6158	231.272	8.42306	0.610204	0.0175625	0.343292	0.097582
		KC19-12_2 - 40	2024-05-12 13:27:13	23.467	218.596	7.97232	0.615048	0.020314	0.235692	0.104752
		KC19-12_2 - 41	2024-05-12 13:35:09	23.467	100.136	3.5427	0.707565	0.0158123	0.255629	0.0767044	X
		KC19-12_2 - 42	2024-05-12 13:36:12	23.507	103.199	3.06343	0.696334	0.0151342	0.230532	0.0832809	x
		KC19-12_2 - 43	2024-05-12 13:37:16	23.487	173.991	5.07395	0.648457	0.0165803	0.311519	0.0868447
		KC19-12_2 - 44	2024-05-12 13:38:19	23.601	47.8259	1.49765	0.708961	0.0120802	0.275083	0.0643477
		KC19-12_2 - 45	2024-05-12 13:39:23	23.491	116.742	3.93195	0.668019	0.0158505	0.346554	0.0857812
		KC19-12_2 - 46	2024-05-12 13:40:40	9.73918	99.5291	5.04724	0.696782	0.022051	0.0563113	0.0695414	x
		KC19-12_2 - 47	2024-05-12 13:41:30	23.325	35.7842	1.11732	0.709478	0.0121102	0.43474	0.0504428
		KC19-12_2 - 48	2024-05-12 13:42:33	23.365	81.5679	3.03863	0.702505	0.0143589	0.273895	0.0734866	X
		KC19-12_2 - 49	2024-05-12 13:50:28	23.511	71.3495	2.17859	0.711792	0.0124498	0.257838	0.07979	X
		KC19-12_2 - 50	2024-05-12 13:51:37	17.6093	166.471	6.03756	0.655993	0.019797	0.576716	0.0966679
		KC19-12_2 - 51	2024-05-12 13:52:39	19.9925	99.1082	3.21995	0.708135	0.0218116	0.425541	0.0568868	X
		KC19-12_2 - 52	2024-05-12 13:53:39	23.475	82.5761	2.60975	0.690398	0.0136392	0.128419	0.0693549
		KC19-12_2 - 53	2024-05-12 13:54:42	23.465	176.691	6.95294	0.628668	0.022013	0.391508	0.0618609
		KC19-12_2 - 54	2024-05-12 13:55:46	23.509	21.5241	0.737568	0.714832	0.00812657	0.155727	0.0605341
		KC19-12_2 - 55	2024-05-12 13:56:48	23.499	28.0431	0.837691	0.707473	0.00809591	0.0641639	0.0877835
		KC19-12_2 - 56	2024-05-12 13:57:52	23.491	9.85164	0.293567	0.725626	0.00587382	0.361153	0.0634525
KC19-12-3	68.5	KC19-12_3
		KC19-12_3 - 1	2024-05-12 14:05:48	23.497	136.023	4.33208	0.596783	0.0091609	-0.0736636	0.310704
		KC19-12_3 - 2	2024-05-12 14:06:51	17.5043	152.576	4.23652	0.579938	0.00973831	-0.105779	0.32766
		KC19-12_3 - 3	2024-05-12 14:08:03	16.1913	120.749	5.00693	0.607526	0.0102482	-0.0857029	0.322135
		KC19-12_3 - 4	2024-05-12 14:09:00	22.058	140.663	6.09756	0.586162	0.0103106	-0.239065	0.317116	X
		KC19-12_3 - 5	2024-05-12 14:10:04	21.4492	188.467	6.36449	0.579704	0.00956278	-0.0871868	0.318165
		KC19-12_3 - 6	2024-05-12 14:11:05	21.0935	119.386	5.42944	0.597339	0.00914076	-0.376101	0.330546	X
		KC19-12_3 - 7	2024-05-12 14:12:10	13.6695	150.428	5.61056	0.584601	0.0105355	-0.165844	0.35141	X
		KC19-12_3 - 8	2024-05-12 14:14:11	14.7464	156.899	7.30393	0.591936	0.0118911	-0.140674	0.327839
		KC19-12_3 - 9	2024-05-12 14:22:09	20.2174	199.125	5.39352	0.586337	0.010391	0.192678	0.295821	X
		KC19-12_3 - 10	2024-05-12 14:23:10	22.4917	166.074	5.32158	0.588367	0.00908741	0.0647061	0.320034
		KC19-12_3 - 11	2024-05-12 14:24:13	17.5622	151.362	6.9855	0.598859	0.0106745	-0.292632	0.318559
		KC19-12_3 - 12	2024-05-12 14:25:19	21.5747	183.344	7.0428	0.566796	0.00892099	-0.260856	0.33764
		KC19-12_3 - 13	2024-05-12 14:26:22	22.3046	143.715	4.94666	0.601526	0.00966819	-0.208049	0.295894
		KC19-12_3 - 14	2024-05-12 14:27:23	23.491	94.2165	3.43555	0.619311	0.0096782	-0.210566	0.289207	X
		KC19-12_3 - 15	2024-05-12 14:28:40	5.53471	152.82	5.57946	0.588026	0.0182056	0.0690298	0.311587
		KC19-12_3 - 16	2024-05-12 14:29:30	23.485	91.5998	2.97099	0.619678	0.00690116	-0.18003	0.265461	X
		KC19-12_3 - 17	2024-05-12 14:37:26	7.87443	163.357	7.17835	0.612318	0.0171052	0.0501837	0.346239	X
		KC19-12_3 - 18	2024-05-12 14:38:35	18.1484	289.596	8.71335	0.525521	0.0123048	0.289282	0.30628
		KC19-12_3 - 19	2024-05-12 14:39:33	11.3625	189.634	8.28867	0.56867	0.0122677	-0.0124855	0.325327
		KC19-12_3 - 20	2024-05-12 14:40:36	23.455	190.9	5.59874	0.577524	0.00958381	-0.174303	0.343146
		KC19-12_3 - 21	2024-05-12 14:41:40	23.495	152.408	4.75143	0.579871	0.00892882	-0.0210218	0.334747	X
		KC19-12_3 - 22	2024-05-12 14:42:46	18.5042	135.762	5.70338	0.587314	0.0118412	-0.299123	0.318608	x
		KC19-12_3 - 23	2024-05-12 14:43:50	8.38531	136.738	5.06167	0.581995	0.0132924	0.0666668	0.31089	X
		KC19-12_3 - 24	2024-05-12 14:44:50	7.70175	186.847	7.96259	0.567685	0.0156071	-0.053521	0.356972
		KC19-12_3 - 25	2024-05-12 14:52:59	8.96121	98.8718	3.26362	0.631174	0.0132216	0.285144	0.264928
		KC19-12_3 - 26	2024-05-12 14:53:48	23.487	123.488	3.86658	0.616093	0.00945912	-0.000972161	0.271632
		KC19-12_3 - 27	2024-05-12 14:54:52	19.8585	237.829	9.47509	0.562768	0.0122656	-0.192177	0.326693	x
		KC19-12_3 - 28	2024-05-12 14:55:58	20.7551	226.449	6.95548	0.659061	0.0131085	0.0968056	0.34983	X
		KC19-12_3 - 29	2024-05-12 14:56:59	11.074	297.024	11.5195	0.549713	0.0182316	-0.0455946	0.316821	X
		KC19-12_3 - 30	2024-05-12 14:58:02	23.491	281.866	8.75445	0.530736	0.0131201	-0.0193579	0.312981
		KC19-12_3 - 31	2024-05-12 14:59:05	23.479	277.389	7.63095	0.537898	0.0126795	0.15592	0.32934	x
		KC19-12_3 - 32	2024-05-12 15:00:11	21.4409	163.564	3.97715	0.714942	0.00976492	0.19627	0.345666	X
		KC19-12_3 - 33	2024-05-12 15:08:04	23.477	178.349	6.15886	0.580833	0.00959057	-0.143575	0.339917
		KC19-12_3 - 34	2024-05-12 15:09:07	23.507	183.333	5.05819	0.575235	0.00854325	0.00600555	0.337086
		KC19-12_3 - 35	2024-05-12 15:10:11	23.473	316.738	8.97295	0.529511	0.0116406	0.205339	0.343056	x
		KC19-12_3 - 36	2024-05-12 15:11:14	23.495	253.055	8.8984	0.55706	0.0095632	0.0321634	0.324657	X
		KC19-12_3 - 37	2024-05-12 15:12:18	23.479	248.874	9.56263	0.539185	0.01093	-0.0645419	0.329901
		KC19-12_3 - 38	2024-05-12 15:13:22	17.4827	256.933	9.88721	0.553457	0.0111651	-0.203101	0.308369	X
		KC19-12_3 - 39	2024-05-12 15:14:25	19.3843	257.318	9.45442	0.536975	0.0120809	-0.0306417	0.315107
		KC19-12_3 - 40	2024-05-12 15:15:28	23.5957	135.843	5.65555	0.653377	0.00989385	-0.360168	0.326347	X
KC19-12-4		KC19-12_4
		KC19-12_4 - 1	2024-05-12 15:23:31	10.0372	102.59	2.914	0.716834	0.0130009	0.162168	0.304685
		KC19-12_4 - 2	2024-05-12 15:24:34	16.5367	357.036	11.2867	0.441498	0.0131564	0.11732	0.26584	x
		KC19-12_4 - 3	2024-05-12 15:25:30	8.61095	144.332	7.16076	0.548033	0.0172941	0.126118	0.28646	X
		KC19-12_4 - 4	2024-05-12 15:26:34	19.7158	51.5216	1.51781	0.620731	0.00754043	-0.243166	0.290758	X
		KC19-12_4 - 5	2024-05-12 15:27:37	13.8661	185.756	6.28154	0.531045	0.0128449	0.153027	0.303632	X
		KC19-12_4 - 6	2024-05-12 15:28:44	19.7885	210.039	8.50725	0.617127	0.0144577	-0.23843	0.288072
		KC19-12_4 - 7	2024-05-12 15:29:56	11.0543	147.772	4.83872	0.673226	0.0142082	0.250586	0.278245
		KC19-12_4 - 8	2024-05-12 15:30:47	23.511	64.6873	1.97774	0.721333	0.00727732	-0.00370364	0.276419	X
		KC19-12_4 - 9	2024-05-12 15:38:42	20.0222	110.26	3.53829	0.658911	0.0100713	-0.0888166	0.291544	X
		KC19-12_4 - 10	2024-05-12 15:39:55	13.0543	245.64	9.04185	0.554216	0.0168221	0.111606	0.270689
		KC19-12_4 - 11	2024-05-12 15:41:06	7.26364	112.445	4.80222	0.645788	0.0173214	0.172214	0.279663	X
		KC19-12_4 - 12	2024-05-12 15:41:53	8.39966	315.062	12.8057	0.485359	0.0178101	0.0229227	0.294581
		KC19-12_4 - 13	2024-05-12 15:42:59	20.0093	360.563	13.573	0.461026	0.0150221	-0.211862	0.285033
		KC19-12_4 - 14	2024-05-12 15:44:08	15.5789	366.656	13.3167	0.47414	0.0191814	-0.407944	0.293967
		KC19-12_4 - 15	2024-05-12 15:45:06	21.5795	180.085	4.97518	0.629316	0.012346	-0.0295983	0.296265
		KC19-12_4 - 16	2024-05-12 15:46:10	19.6184	453.485	14.8134	0.401277	0.0164417	-0.321264	0.295431	x
		KC19-12_4 - 17	2024-05-12 15:54:02	23.501	46.0792	1.60894	0.724068	0.00616122	-0.112863	0.282203	X
		KC19-12_4 - 18	2024-05-12 15:55:13	15.9807	204.261	5.65603	0.601107	0.014646	0.103543	0.29459
		KC19-12_4 - 19	2024-05-12 15:56:09	20.6314	187.807	6.65482	0.564027	0.0121931	-0.112379	0.27055	X
		KC19-12_4 - 20	2024-05-12 15:57:16	19.7073	481.499	13.6856	0.337936	0.0146836	0.211402	0.277808
		KC19-12_4 - 21	2024-05-12 15:58:25	14.8157	340.152	16.4952	0.469435	0.0192285	-0.313472	0.261923
		KC19-12_4 - 22	2024-05-12 15:59:19	20.2834	125.895	4.8341	0.615906	0.0132248	-0.116322	0.259346	X
		KC19-12_4 - 23	2024-05-12 16:00:27	19.1201	129.719	4.08896	0.569356	0.0119486	-0.0533686	0.26744	X
		KC19-12_4 - 24	2024-05-12 16:01:29	18.9287	108.805	5.47728	0.622822	0.0100294	-0.474906	0.326375	X
		KC19-12_4 - 25	2024-05-12 16:09:22	23.475	199.047	5.56446	0.641276	0.0116936	-0.0423429	0.277101	x
		KC19-12_4 - 26	2024-05-12 16:10:26	12.3702	161.79	6.22161	0.607514	0.0124196	0.152204	0.289484	X
		KC19-12_4 - 27	2024-05-12 16:11:29	14.401	417.201	14.3618	0.406107	0.0169249	-0.0179714	0.276243
		KC19-12_4 - 28	2024-05-12 16:12:42	14.2381	349.989	11.1974	0.486359	0.0190393	-0.0558611	0.277423
		KC19-12_4 - 29	2024-05-12 16:13:36	23.449	68.9142	2.38834	0.735193	0.00890205	-0.378059	0.268732
		KC19-12_4 - 30	2024-05-12 16:14:46	17.3511	182.138	6.02549	0.605376	0.0111648	0.318559	0.258939	X
		KC19-12_4 - 31	2024-05-12 16:15:55	10.0799	162.085	8.16073	0.648717	0.0162759	-0.0973242	0.255352
		KC19-12_4 - 32	2024-05-12 16:16:49	21.3404	382.022	11.1117	0.446823	0.0151121	-0.0388014	0.261887
		KC19-12_4 - 33	2024-05-12 16:24:49	15.8291	276.537	8.9821	0.502995	0.0146312	-0.0466195	0.264449	X
		KC19-12_4 - 34	2024-05-12 16:25:45	12.3451	225.768	11.1841	0.518406	0.0171886	0.00225743	0.248188	X
		KC19-12_4 - 35	2024-05-12 16:27:00	11.9963	307.983	12.6141	0.535531	0.0223291	-0.120187	0.247522	x
		KC19-12_4 - 36	2024-05-12 16:28:05	11.197	185.651	7.15212	0.59827	0.0148086	-0.022449	0.247225	X
		KC19-12_4 - 37	2024-05-12 16:29:05	14.7595	401.444	15.7784	0.447409	0.0198029	-0.0843506	0.248781	X
		KC19-12_4 - 38	2024-05-12 16:30:07	15.8172	442.648	13.156	0.428774	0.0185112	0.294968	0.258781	x
		KC19-12_4 - 39	2024-05-12 16:31:10	16.3341	349.596	10.3328	0.49167	0.0161879	0.105705	0.274418	X
		KC19-12_4 - 40	2024-05-12 16:32:06	22.8534	352.415	11.7208	0.468706	0.0128857	-0.302334	0.294845

## Sheet: U-Pb KC19-14
Sample ID	Depths (mm)	Sample	Test time	Duration (s)	Final U238/Pb206_mean	Final U238/Pb206_2SE(prop)	Final Pb207/Pb206_mean	Final Pb207/Pb206_2SE(prop)	rho 207Pb/206Pb v 238U/206Pb	Approx_U_ppm_mean	Notes for IsoplotR
KC19-14-7	3	KC19-14_7
		KC19-14_7 - 1	2024-05-13 05:11:09	23.415	9.01239	0.310959	0.804036	0.00458447	-0.19649	0.0566337	X
		KC19-14_7 - 2	2024-05-13 05:12:13	23.459	79.4439	3.64952	0.667047	0.00994922	0.170461	0.0846895
		KC19-14_7 - 3	2024-05-13 05:13:17	23.477	315.312	16.8706	0.498723	0.0216102	-0.122272	0.0543646	x
		KC19-14_7 - 4	2024-05-13 05:14:22	23.491	435.212	24.9238	0.462463	0.0226339	-0.276848	0.0739748
		KC19-14_7 - 5	2024-05-13 05:15:26	23.491	338.493	17.8851	0.519739	0.0211579	-0.273133	0.0579142
		KC19-14_7 - 6	2024-05-13 05:16:30	23.495	336.915	22.1293	0.45364	0.0208769	-0.152955	0.0580317	x
		KC19-14_7 - 7	2024-05-13 05:17:35	23.337	9.30521	0.229318	0.736104	0.00333547	0.572399	0.0791278
		KC19-14_7 - 8	2024-05-13 05:18:53	5.57727	31.9242	1.70204	0.695706	0.0115579	0.141803	0.0887229
		KC19-14_7 - 9	2024-05-13 05:25:27	23.583	18.4372	1.87448	0.698481	0.00678858	-0.0638374	0.0523204
		KC19-14_7 - 10	2024-05-13 05:26:31	23.473	118.366	4.80597	0.640414	0.0137996	0.0463365	0.0522349
		KC19-14_7 - 11	2024-05-13 05:27:35	23.479	316.959	22.3574	0.467323	0.0275308	-0.21572	0.0442557	x
		KC19-14_7 - 12	2024-05-13 05:28:40	23.479	222.601	14.0443	0.534119	0.0193369	-0.123737	0.0443268	x
		KC19-14_7 - 13	2024-05-13 05:29:44	23.347	186.316	12.9559	0.581801	0.0198702	-0.181121	0.0503052	X
		KC19-14_7 - 14	2024-05-13 05:30:49	23.467	406.571	23.0634	0.451275	0.0260833	0.13134	0.0468207	x
		KC19-14_7 - 15	2024-05-13 05:31:53	23.503	293.413	20.6962	0.542993	0.0208053	-0.35157	0.0674578
		KC19-14_7 - 16	2024-05-13 05:33:11	8.23115	437.344	23.7845	0.411079	0.0297186	0.0107563	0.0755167	x
		KC19-14_7 - 17	2024-05-13 05:39:45	23.503	390.082	24.9501	0.518875	0.0311144	0.183443	0.034638
		KC19-14_7 - 18	2024-05-13 05:40:50	23.475	426.706	22.8361	0.484264	0.0215324	0.144404	0.0602058
		KC19-14_7 - 19	2024-05-13 05:41:56	21.4568	256.987	12.5039	0.612015	0.0258489	0.224579	0.036258
		KC19-14_7 - 20	2024-05-13 05:42:58	16.4472	439.325	21.8247	0.485914	0.0285637	0.136308	0.0667597
		KC19-14_7 - 21	2024-05-13 05:44:03	23.513	4.81182	0.166865	0.717266	0.00310206	-0.118495	0.0535066	X
		KC19-14_7 - 22	2024-05-13 05:45:07	19.1839	15.4367	0.750662	0.702029	0.00588057	-0.178523	0.0573795
		KC19-14_7 - 23	2024-05-13 05:46:11	23.453	17.6503	0.419762	0.725747	0.00427156	0.0397967	0.0853421
		KC19-14_7 - 24	2024-05-13 05:47:16	20.7584	19.1916	0.507423	0.72816	0.00562874	0.259406	0.0698717
		KC19-14_7 - 25	2024-05-13 05:54:02	10.0788	237.416	17.7657	0.578399	0.0266352	-0.349281	0.097264
		KC19-14_7 - 26	2024-05-13 05:55:10	5.0525	211.34	13.178	0.603749	0.0248777	0.120172	0.0914189
		KC19-14_7 - 27	2024-05-13 05:56:12	13.9718	202.466	10.6368	0.605688	0.0149883	-0.040117	0.117338
		KC19-14_7 - 28	2024-05-13 05:57:16	23.487	263.601	16.4612	0.539999	0.0200399	-0.061621	0.0567373	x
		KC19-14_7 - 29	2024-05-13 05:58:21	23.459	21.1466	0.61674	0.711291	0.00437902	-0.00725043	0.0915653	x
		KC19-14_7 - 30	2024-05-13 05:59:25	23.523	16.3398	1.15459	0.705596	0.00464995	-0.549747	0.0933903	X
		KC19-14_7 - 31	2024-05-13 06:00:30	23.459	34.3388	1.3645	0.671189	0.0067293	0.126665	0.0906579	x
		KC19-14_7 - 32	2024-05-13 06:01:41	16.6128	310.546	16.0286	0.540684	0.0240493	-0.258614	0.0753831
		KC19-14_7 - 33	2024-05-13 06:08:22	11.7353	581.385	31.8145	0.374098	0.0272654	-0.13032	0.0918558
		KC19-14_7 - 34	2024-05-13 06:09:33	16.4976	83.0133	7.0678	0.620317	0.0137057	-0.171097	0.0770421	X
		KC19-14_7 - 35	2024-05-13 06:10:31	23.503	23.9894	0.650536	0.703348	0.00558921	0.101709	0.0795344
		KC19-14_7 - 36	2024-05-13 06:11:42	6.96442	116.211	8.18163	0.6327	0.0211683	-0.412037	0.0760431	x
		KC19-14_7 - 37	2024-05-13 06:12:39	23.499	13.2534	0.514924	0.719751	0.00375075	-0.25427	0.0723989
		KC19-14_7 - 38	2024-05-13 06:13:44	23.479	19.0501	0.460652	0.727524	0.00532106	0.127198	0.0807095
		KC19-14_7 - 39	2024-05-13 06:14:48	23.503	8.84335	0.230534	0.729898	0.0035482	0.0698704	0.0785954
		KC19-14_7 - 40	2024-05-13 06:15:52	7.74918	27.7035	1.43026	0.699586	0.00822076	-0.0628751	0.106557
		KC19-14_7 - 41	2024-05-13 06:22:40	23.459	5.91478	0.287946	0.728788	0.00315509	0.196102	0.0705042	X
		KC19-14_7 - 42	2024-05-13 06:23:44	23.499	17.6181	1.02997	0.726939	0.0054432	0.0599448	0.0670662
		KC19-14_7 - 43	2024-05-13 06:24:48	23.501	40.8627	1.41386	0.710533	0.00840907	0.519812	0.0791003
		KC19-14_7 - 44	2024-05-13 06:25:53	23.499	19.3365	0.650456	0.727515	0.00463799	0.145151	0.0723603
		KC19-14_7 - 45	2024-05-13 06:26:57	23.469	20.3397	0.578554	0.725616	0.00532935	0.0306704	0.0674432
		KC19-14_7 - 46	2024-05-13 06:28:01	23.491	4.12388	0.114938	0.727067	0.00273085	0.0845563	0.0739923	X
		KC19-14_7 - 47	2024-05-13 06:29:06	23.499	22.2729	1.2494	0.72027	0.00556553	0.126833	0.080262
		KC19-14_7 - 48	2024-05-13 06:30:10	23.519	3.49993	0.083489	0.734018	0.00230886	-0.0531965	0.0599931
KC19-14_8	30	KC19-14_8
		KC19-14_8 - 1	2024-05-13 06:37:00	21.2229	54.8417	2.21234	0.693297	0.0133488	0.0215602	0.0406239	x
		KC19-14_8 - 2	2024-05-13 06:38:02	19.0857	48.5541	2.27441	0.730288	0.0124727	0.104421	0.0431845	X
		KC19-14_8 - 3	2024-05-13 06:39:06	23.443	9.98269	0.360277	0.742121	0.00514336	-0.0819529	0.0477094	x
		KC19-14_8 - 4	2024-05-13 06:40:10	23.483	91.2639	4.83255	0.689458	0.018969	0.227437	0.0267863
		KC19-14_8 - 5	2024-05-13 06:41:15	23.527	309.234	14.8538	0.599848	0.0311554	0.196204	0.0313738
		KC19-14_8 - 6	2024-05-13 06:42:19	23.483	55.3229	1.83813	0.705657	0.0120731	0.213929	0.0412178
		KC19-14_8 - 7	2024-05-13 06:43:23	23.483	67.9538	2.88223	0.70233	0.00966891	-0.0854772	0.0489564
		KC19-14_8 - 8	2024-05-13 06:44:28	23.443	12.9974	0.49644	0.733333	0.00526264	0.0680278	0.0493924
		KC19-14_8 - 9	2024-05-13 06:51:14	8.48636	110.76	5.47475	0.693821	0.0192462	0.18822	0.0552586
		KC19-14_8 - 10	2024-05-13 06:52:18	23.493	81.82	2.80842	0.696673	0.0122351	0.192055	0.0498093
		KC19-14_8 - 11	2024-05-13 06:53:23	23.485	15.3841	0.554041	0.742061	0.00512274	0.186705	0.0457448	x
		KC19-14_8 - 12	2024-05-13 06:54:28	23.585	6.83256	0.215697	0.742569	0.0039919	-0.042135	0.0418277	x
		KC19-14_8 - 13	2024-05-13 06:55:32	23.477	40.8427	1.55759	0.71061	0.00942842	-0.161781	0.0547447
		KC19-14_8 - 14	2024-05-13 06:56:36	23.491	48.4993	1.66417	0.713878	0.0109544	0.184556	0.0437799
		KC19-14_8 - 15	2024-05-13 06:57:41	23.499	22.2155	0.877029	0.729568	0.0069591	0.113391	0.0477891
		KC19-14_8 - 16	2024-05-13 06:58:45	23.499	30.3741	0.974638	0.746123	0.00803027	0.169045	0.0485884	X
		KC19-14_8 - 17	2024-05-13 07:05:33	23.473	31.0238	1.05258	0.707859	0.00847386	0.129863	0.0437853	X
		KC19-14_8 - 18	2024-05-13 07:06:37	23.339	33.8449	1.20652	0.72323	0.00932326	0.46588	0.0462638
		KC19-14_8 - 19	2024-05-13 07:07:43	22.123	12.6226	0.430567	0.737502	0.00592849	0.260305	0.0415899	x
		KC19-14_8 - 20	2024-05-13 07:08:46	23.503	11.7025	0.349813	0.74303	0.0050623	0.190275	0.0498294	x
		KC19-14_8 - 21	2024-05-13 07:10:05	8.97178	48.84	2.97952	0.729017	0.0167283	0.201571	0.050608	X
		KC19-14_8 - 22	2024-05-13 07:10:54	23.619	14.7836	0.66575	0.739905	0.00694319	0.00460511	0.0348493
		KC19-14_8 - 23	2024-05-13 07:12:00	23.485	21.5691	1.07732	0.722173	0.00694575	0.404745	0.0487463	x
		KC19-14_8 - 24	2024-05-13 07:13:04	23.477	26.8971	1.11981	0.708254	0.00798986	0.0367259	0.0506426	X
		KC19-14_8 - 25	2024-05-13 07:19:52	23.467	9.24071	0.243829	0.734914	0.00446215	0.0947083	0.0531691	x
		KC19-14_8 - 26	2024-05-13 07:20:56	23.499	10.0547	0.330388	0.741964	0.00492709	0.122669	0.0468596	x
		KC19-14_8 - 27	2024-05-13 07:22:01	23.465	19.5818	0.561537	0.737357	0.00683524	0.210801	0.0489953
		KC19-14_8 - 28	2024-05-13 07:23:05	23.505	38.3382	1.15051	0.722205	0.00859521	0.20272	0.051708
		KC19-14_8 - 29	2024-05-13 07:24:10	23.427	2.80584	0.0983678	0.743619	0.00289011	-0.0282808	0.0375613
		KC19-14_8 - 30	2024-05-13 07:25:14	23.511	18.2143	0.63326	0.726384	0.0080756	0.165518	0.036094
		KC19-14_8 - 31	2024-05-13 07:26:18	23.483	3.60166	0.140327	0.746178	0.00298421	0.0823178	0.0400152	X
		KC19-14_8 - 32	2024-05-13 07:27:23	23.499	11.1361	0.397938	0.740973	0.00488877	0.529635	0.0545826	x
		KC19-14_8 - 33	2024-05-13 07:34:10	23.505	23.8145	0.738131	0.719188	0.00682134	0.141928	0.0419866
		KC19-14_8 - 34	2024-05-13 07:35:15	23.515	13.5885	0.382616	0.729284	0.00658683	0.116372	0.0370339
		KC19-14_8 - 35	2024-05-13 07:36:19	23.465	16.2043	0.615377	0.72408	0.00645086	0.12084	0.0366373
		KC19-14_8 - 36	2024-05-13 07:37:23	14.7008	41.4317	2.72356	0.720501	0.0102367	0.172417	0.0493457	x
		KC19-14_8 - 37	2024-05-13 07:38:28	23.539	34.1925	0.937524	0.726953	0.0079441	0.134443	0.0609368
		KC19-14_8 - 38	2024-05-13 07:39:32	23.493	34.8185	0.868966	0.718972	0.00775992	0.263473	0.0569317
		KC19-14_8 - 39	2024-05-13 07:40:36	23.499	8.89265	0.305263	0.727458	0.00444163	-0.105445	0.0456913	x
		KC19-14_8 - 40	2024-05-13 07:41:41	23.455	7.4513	0.367361	0.735456	0.005103	0.0760755	0.0411358
		KC19-14_8 - 41	2024-05-13 07:48:28	23.293	23.9097	0.888679	0.727251	0.00715887	0.145253	0.0426359
		KC19-14_8 - 42	2024-05-13 07:49:33	23.469	33.8511	0.918412	0.703638	0.006882	0.281387	0.0554457	x
		KC19-14_8 - 43	2024-05-13 07:50:37	23.451	11.3705	0.363372	0.724834	0.00487935	-0.0561387	0.0480103	x
		KC19-14_8 - 44	2024-05-13 07:51:41	23.489	10.1676	0.359373	0.721975	0.00506941	0.0677767	0.0391235	x
		KC19-14_8 - 45	2024-05-13 07:52:46	23.471	17.1117	1.32312	0.736295	0.00545041	-0.0115643	0.0599985	X
		KC19-14_8 - 46	2024-05-13 07:53:50	7.75911	22.6054	1.10392	0.723353	0.0130802	-0.00954201	0.0557862
		KC19-14_8 - 47	2024-05-13 07:54:55	23.451	3.09361	0.107083	0.738036	0.00298208	0.0796445	0.0401887
		KC19-14_8 - 48	2024-05-13 07:55:59	23.493	8.00795	0.213049	0.73241	0.00401993	-0.0135902	0.0550214
		KC19-14_8 - 49	2024-05-13 08:02:46	23.481	26.2399	1.06682	0.723064	0.0068525	0.144111	0.0502085
		KC19-14_8 - 50	2024-05-13 08:03:51	23.473	19.0822	0.635057	0.735005	0.00710344	0.517072	0.0510672
		KC19-14_8 - 51	2024-05-13 08:04:56	23.501	20.1288	0.642074	0.729422	0.00635519	0.148033	0.0473074
		KC19-14_8 - 52	2024-05-13 08:06:00	23.467	27.6224	0.868831	0.707575	0.00656915	0.162127	0.0521134	x
		KC19-14_8 - 53	2024-05-13 08:07:11	16.8306	43.9848	1.67407	0.704664	0.00990771	0.236294	0.0562272	x
		KC19-14_8 - 54	2024-05-13 08:08:09	23.515	9.86477	0.330661	0.734388	0.00510529	0.0130918	0.0454534
		KC19-14_8 - 55	2024-05-13 08:09:13	23.367	33.0504	1.03107	0.711553	0.00727973	0.26902	0.0597469
		KC19-14_8 - 56	2024-05-13 08:10:17	23.471	32.5488	0.864363	0.711336	0.00732849	0.13027	0.0593257
KC19-14_9	48	KC19-14_9
		KC19-14_9 - 1	2024-05-13 08:17:04	23.332	385.325	16.0425	0.482659	0.021585	0.371039	0.0633685	x
		KC19-14_9 - 2	2024-05-13 08:18:21	9.42434	141.456	6.81592	0.648696	0.0219726	0.00645878	0.082095	x
		KC19-14_9 - 3	2024-05-13 08:19:11	23.457	7.75427	0.173743	0.725141	0.00305649	0.0338878	0.0868488
		KC19-14_9 - 4	2024-05-13 08:20:33	4.99297	123.653	8.75776	0.638918	0.0180981	0.23063	0.0948769	x
		KC19-14_9 - 5	2024-05-13 08:21:17	23.455	5.02333	0.135541	0.726093	0.00246907	0.102064	0.078783
		KC19-14_9 - 6	2024-05-13 08:22:21	23.483	23.8392	0.659608	0.709644	0.00603378	0.242888	0.084714
		KC19-14_9 - 7	2024-05-13 08:23:24	23.327	259.931	8.85985	0.575711	0.0181021	0.177601	0.0776886
		KC19-14_9 - 8	2024-05-13 08:24:28	23.479	255.873	9.22538	0.565135	0.0149511	0.0735995	0.0891411
		KC19-14_9 - 9	2024-05-13 08:31:13	23.491	174.863	8.63196	0.593053	0.0137487	-0.0461534	0.080672
		KC19-14_9 - 10	2024-05-13 08:32:19	21.3204	398.175	16.5633	0.475813	0.0185508	0.0900952	0.0901546
		KC19-14_9 - 11	2024-05-13 08:33:20	23.497	49.3063	2.37213	0.708218	0.00806198	0.319861	0.0874853	X
		KC19-14_9 - 12	2024-05-13 08:34:23	15.8777	130.373	5.03082	0.651863	0.0132355	0.0708295	0.0901061
		KC19-14_9 - 13	2024-05-13 08:35:26	3.44593	299.963	22.8619	0.554683	0.0500886	0.135816	0.0911305
		KC19-14_9 - 14	2024-05-13 08:36:30	23.471	46.4559	1.40812	0.702218	0.00759927	0.066122	0.0810286
		KC19-14_9 - 15	2024-05-13 08:37:34	23.501	8.87874	0.269423	0.732501	0.00354633	-0.0591526	0.0797346	X
		KC19-14_9 - 16	2024-05-13 08:38:37	23.501	7.93659	0.306389	0.723044	0.00283035	-0.101506	0.0892908
		KC19-14_9 - 17	2024-05-13 08:45:33	11.7258	128.579	5.11432	0.638046	0.0178118	0.100081	0.0738643	X
		KC19-14_9 - 18	2024-05-13 08:46:26	23.569	204.921	6.46997	0.591598	0.0160029	0.366759	0.0629488
		KC19-14_9 - 19	2024-05-13 08:47:30	23.493	239.619	10.5823	0.566526	0.0164666	-0.055899	0.0831879	X
		KC19-14_9 - 20	2024-05-13 08:48:33	23.333	298.635	11.2372	0.542076	0.0183384	0.0924941	0.0761609
		KC19-14_9 - 21	2024-05-13 08:49:37	23.499	289.545	9.84719	0.555342	0.0170632	0.267264	0.0700738
		KC19-14_9 - 22	2024-05-13 08:50:40	23.499	286.02	17.2527	0.532882	0.0170727	-0.409409	0.0896201	X
		KC19-14_9 - 23	2024-05-13 08:51:43	23.487	58.5399	1.73731	0.687332	0.00824245	0.0404116	0.0904366
		KC19-14_9 - 24	2024-05-13 08:52:47	23.483	253.854	13.393	0.584043	0.0183519	-0.052585	0.0665969
		KC19-14_9 - 25	2024-05-13 08:59:33	23.527	383.499	14.742	0.476843	0.0183946	0.252506	0.0771697	x
		KC19-14_9 - 26	2024-05-13 09:00:36	23.339	401.791	16.704	0.458284	0.0178284	0.0813127	0.0931277	x
		KC19-14_9 - 27	2024-05-13 09:01:50	13.1294	47.2089	1.81766	0.709334	0.0109771	0.121289	0.0898746	X
		KC19-14_9 - 28	2024-05-13 09:02:43	23.505	18.7292	0.470701	0.714427	0.00524663	0.0951379	0.0865246
		KC19-14_9 - 29	2024-05-13 09:03:46	23.491	41.3013	1.70556	0.707733	0.0074667	-0.192202	0.0861695
		KC19-14_9 - 30	2024-05-13 09:04:50	23.505	30.3074	0.711264	0.712389	0.00568259	0.10376	0.0919706
		KC19-14_9 - 31	2024-05-13 09:05:53	23.483	32.9259	0.859295	0.70453	0.00570163	0.223369	0.0880849
		KC19-14_9 - 32	2024-05-13 09:07:03	14.0142	341.315	15.9396	0.498827	0.0234131	0.152007	0.0733171	x
		KC19-14_9 - 33	2024-05-13 09:23:32	2.71601	153.312	9.4658	0.687071	0.0511765	0.023377	0.0896518	X
		KC19-14_9 - 34	2024-05-13 09:24:37	23.353	15.5844	0.374538	0.717317	0.00430497	0.149605	0.0884159
		KC19-14_9 - 35	2024-05-13 09:25:40	23.499	183.406	7.56218	0.612392	0.0159526	-0.0291036	0.0831322
		KC19-14_9 - 36	2024-05-13 09:26:43	23.621	106.627	7.49566	0.663435	0.0113478	-0.476136	0.100051
		KC19-14_9 - 37	2024-05-13 09:27:47	23.495	7.29718	0.190281	0.734011	0.00344238	0.0537668	0.0716685	X
		KC19-14_9 - 38	2024-05-13 09:28:50	23.453	379.354	16.54	0.473304	0.0225259	0.0558215	0.0684073	x
		KC19-14_9 - 39	2024-05-13 09:29:53	20.214	22.9069	0.620704	0.714484	0.0057277	0.0432053	0.0948469
		KC19-14_9 - 40	2024-05-13 09:30:57	23.355	256.486	8.48154	0.541703	0.0148631	-0.0312947	0.0879591	x
		KC19-14_9 - 41	2024-05-13 09:37:44	23.451	241.594	8.34969	0.576432	0.0168236	0.191654	0.0788265
		KC19-14_9 - 42	2024-05-13 09:38:47	23.473	30.8261	0.914239	0.705896	0.00552786	-0.022194	0.0871248
		KC19-14_9 - 43	2024-05-13 09:39:58	15.7062	124.393	4.34697	0.658217	0.015625	0.354699	0.0917357
		KC19-14_9 - 44	2024-05-13 09:40:57	20.7905	365.824	20.6568	0.511331	0.0187244	-0.25999	0.0987523
		KC19-14_9 - 45	2024-05-13 09:41:57	9.70712	68.0952	2.78839	0.676766	0.0134074	0.0802715	0.104451
		KC19-14_9 - 46	2024-05-13 09:43:10	13.7093	450.249	27.1445	0.442141	0.0275244	-0.0644316	0.0771942	x
		KC19-14_9 - 47	2024-05-13 09:44:06	17.4925	543.938	25.1285	0.399745	0.022526	0.113012	0.0915953	x
		KC19-14_9 - 48	2024-05-13 09:45:07	23.489	11.0259	0.324883	0.723339	0.00361293	0.125611	0.0898551
		KC19-14_9 - 49	2024-05-13 09:51:54	23.479	92.9576	5.4841	0.659064	0.0134933	0.0823574	0.0673398
		KC19-14_9 - 50	2024-05-13 09:52:58	22.8796	533.652	18.1609	0.422927	0.021385	0.222555	0.0777616
		KC19-14_9 - 51	2024-05-13 09:54:01	22.8588	131.572	3.64267	0.6357	0.0113239	0.239708	0.0967946
		KC19-14_9 - 52	2024-05-13 09:55:04	23.505	15.2298	0.416939	0.712551	0.00499486	0.0723371	0.0791269
		KC19-14_9 - 53	2024-05-13 09:56:08	23.619	8.98348	0.490222	0.725837	0.0039911	0.646301	0.0842779
		KC19-14_9 - 54	2024-05-13 09:57:11	23.481	46.9295	1.18807	0.68931	0.0077007	0.22088	0.0878842
		KC19-14_9 - 55	2024-05-13 09:58:15	23.481	75.9938	2.30198	0.691185	0.00954326	0.143846	0.0836087	X
		KC19-14_9 - 56	2024-05-13 09:59:18	23.461	6.18323	0.157621	0.726674	0.003431	0.113541	0.0772765
		KC19-14_9 - 57	2024-05-13 10:06:08	20.0525	29.5318	1.79319	0.723219	0.0130092	0.875183	0.0940479	X
		KC19-14_9 - 58	2024-05-13 10:07:08	23.475	15.1152	0.334707	0.717176	0.00477231	0.196197	0.0870218
		KC19-14_9 - 59	2024-05-13 10:08:28	6.41508	135.927	7.01124	0.666362	0.0236264	0.220833	0.0994287	X
		KC19-14_9 - 60	2024-05-13 10:09:15	23.483	6.08349	0.239832	0.724707	0.00337497	0.202441	0.0561963
		KC19-14_9 - 61	2024-05-13 10:10:19	22.116	102.256	4.40343	0.675408	0.0118854	-0.199877	0.0822079	X
		KC19-14_9 - 62	2024-05-13 10:11:21	10.1664	234.344	22.4381	0.56533	0.0277041	-0.308832	0.0870826	X
		KC19-14_9 - 63	2024-05-13 10:12:25	4.67766	481.14	43.3052	0.447095	0.0417454	0.283208	0.0862141
		KC19-14_9 - 64	2024-05-13 10:13:28	23.511	10.194	0.365852	0.731398	0.00391077	-0.122931	0.0825192	X
KC19-14_B	53	KC19-14_B
		KC19-14_B - 1	2024-01-29 05:07:36	22.981	284.743	23.7391	0.57883	0.0214502	-0.304025	0.112219	X
		KC19-14_B - 2	2024-01-29 05:08:40	22.975	150.266	5.41738	0.621325	0.0141087	0.282692	0.104489
		KC19-14_B - 3	2024-01-29 05:09:43	23.003	739.573	37.1832	0.260245	0.0288205	-0.0891362	0.112681	x
		KC19-14_B - 4	2024-01-29 05:10:47	23.015	537.706	35.873	0.362501	0.025447	-0.207712	0.111802
		KC19-14_B - 5	2024-01-29 05:11:50	22.991	652.052	28.1066	0.273979	0.0264047	0.2881	0.0828564
		KC19-14_B - 6	2024-01-29 05:12:53	23.003	902.569	39.9006	0.107778	0.0208302	0.0820332	0.0970534
		KC19-14_B - 7	2024-01-29 05:13:57	22.963	989.556	42.7946	0.0733791	0.0262258	0.21137	0.0926203
		KC19-14_B - 8	2024-01-29 05:15:00	22.963	71.6344	4.25769	0.642669	0.0123083	-0.0536432	0.084152	x
		KC19-14_B - 9	2024-01-29 05:21:44	23.003	922.003	65.092	0.158625	0.0459841	-0.252873	0.0750411
		KC19-14_B - 10	2024-01-29 05:22:47	22.977	1095.15	72.8752	0.0605728	0.0390791	0.235684	0.0718496
		KC19-14_B - 11	2024-01-29 05:23:51	22.967	1067.41	73.9427	0.081883	0.0375673	0.0319039	0.0749718
		KC19-14_B - 12	2024-01-29 05:24:54	22.987	797.151	49.6417	0.246194	0.0298802	0.0657479	0.079415
		KC19-14_B - 13	2024-01-29 05:25:58	22.951	50.7447	1.29089	0.679649	0.00892748	-0.104443	0.103259
		KC19-14_B - 14	2024-01-29 05:27:01	22.983	379.934	12.9852	0.486301	0.0229109	0.442318	0.0959085
		KC19-14_B - 15	2024-01-29 05:28:04	22.989	228.688	9.02251	0.561476	0.0159693	0.146529	0.111404
		KC19-14_B - 16	2024-01-29 05:29:08	22.955	109.267	2.84774	0.659361	0.011318	0.296542	0.107262
		KC19-14_B - 17	2024-01-29 05:35:52	23.023	736.921	35.2167	0.249418	0.0316678	0.331611	0.085353
		KC19-14_B - 18	2024-01-29 05:36:55	22.979	812.934	56.1343	0.257331	0.0422019	0.498065	0.068305	x
		KC19-14_B - 19	2024-01-29 05:37:58	22.959	564.161	26.2928	0.331318	0.0277237	0.226168	0.0904364
		KC19-14_B - 20	2024-01-29 05:39:02	22.951	8.798	0.278746	0.723551	0.00453938	0.0200357	0.0877698
		KC19-14_B - 21	2024-01-29 05:40:05	22.973	900.999	53.5554	0.143856	0.0287242	0.249421	0.088905
		KC19-14_B - 22	2024-01-29 05:41:08	23.003	863.907	48.3356	0.169584	0.0283588	0.26933	0.0825257
		KC19-14_B - 23	2024-01-29 05:42:12	23.001	1028.94	83.7198	0.129918	0.0350614	-0.368354	0.0861561	x
		KC19-14_B - 24	2024-01-29 05:43:15	23.007	1304.81	151.296	0.097059	0.0787933	0.0746806	0.044722	X
		KC19-14_B - 25	2024-01-29 05:49:59	22.967	3.82803	0.0807103	0.739301	0.00232943	-0.105655	0.104541
		KC19-14_B - 26	2024-01-29 05:51:02	22.973	6.72152	0.153878	0.730429	0.00413396	0.0748162	0.0839998
		KC19-14_B - 27	2024-01-29 05:52:05	22.971	7.91469	0.291422	0.727172	0.00428864	-0.200359	0.0890025
		KC19-14_B - 28	2024-01-29 05:53:08	22.967	6.14259	0.127268	0.732064	0.00334075	0.0261292	0.111162
		KC19-14_B - 29	2024-01-29 05:54:11	23.007	9.79843	0.587001	0.723751	0.00449987	-0.0493533	0.0856094
		KC19-14_B - 30	2024-01-29 05:55:15	22.975	1.65777	0.0416541	0.729314	0.00177441	-0.0699804	0.0938892
		KC19-14_B - 31	2024-01-29 05:56:19	17.741	40.9566	1.69431	0.711153	0.00965193	0.121128	0.0783115
		KC19-14_B - 32	2024-01-29 05:57:22	22.951	1.43176	0.0373168	0.734185	0.00172622	0.0308391	0.0884233
		KC19-14_B - 33	2024-01-29 06:04:06	22.999	392.553	15.1288	0.488067	0.0257711	0.380129	0.0961902
		KC19-14_B - 34	2024-01-29 06:05:12	20.7053	370.119	14.5021	0.517474	0.0271417	0.244223	0.0982488
		KC19-14_B - 35	2024-01-29 06:06:12	22.978	520.683	22.6971	0.403177	0.0264664	0.132026	0.0911428
		KC19-14_B - 36	2024-01-29 06:07:16	23.007	367.273	16.6374	0.49171	0.0220492	0.0256119	0.101249
		KC19-14_B - 37	2024-01-29 06:08:19	22.991	108.161	3.44459	0.667707	0.0119576	0.0845356	0.118366
		KC19-14_B - 38	2024-01-29 06:09:23	22.979	344.227	11.3973	0.513039	0.0211486	0.441316	0.0989718
		KC19-14_B - 39	2024-01-29 06:10:26	23.001	91.1148	2.279	0.667278	0.011222	0.137499	0.124849
		KC19-14_B - 40	2024-01-29 06:11:30	22.959	169.32	16.4677	0.622949	0.0199307	-0.521435	0.114217
		KC19-14_B - 41	2024-01-29 06:18:13	22.987	32.9786	0.646292	0.711951	0.00710572	0.129301	0.103176
		KC19-14_B - 42	2024-01-29 06:19:16	22.969	17.6558	0.383616	0.725017	0.00513988	0.108431	0.101058
		KC19-14_B - 43	2024-01-29 06:20:20	22.967	13.2361	0.243401	0.724729	0.00447767	0.191705	0.11403
		KC19-14_B - 44	2024-01-29 06:21:23	22.963	21.921	0.454413	0.718969	0.00602858	0.224032	0.105945
		KC19-14_B - 45	2024-01-29 06:22:26	22.985	3.36507	0.0818186	0.734634	0.00273815	0.143421	0.0964817
		KC19-14_B - 46	2024-01-29 06:23:30	22.975	3.95296	0.115409	0.732116	0.00278596	0.0122081	0.09383
		KC19-14_B - 47	2024-01-29 06:24:33	22.987	5.84551	0.268079	0.733681	0.00261311	-0.0320731	0.109742
		KC19-14_B - 48	2024-01-29 06:25:37	22.979	3.59078	0.0733603	0.733216	0.00257436	0.0583953	0.103831
KC19-14_10	63	KC19-14_10
		KC19-14_10 - 1	2024-05-13 10:20:15	23.501	164.028	9.31131	0.631022	0.0171158	0.188915	0.0444855
		KC19-14_10 - 2	2024-05-13 10:21:20	23.465	158.632	5.04845	0.633017	0.0123751	0.128229	0.0783083
		KC19-14_10 - 3	2024-05-13 10:22:23	23.514	195.722	8.6058	0.62418	0.014354	0.0891918	0.0798791	X
		KC19-14_10 - 4	2024-05-13 10:23:28	15.7347	230.846	9.71408	0.583851	0.021515	0.354789	0.0820816
		KC19-14_10 - 5	2024-05-13 10:24:33	23.521	41.5593	1.2876	0.684443	0.00673095	0.235965	0.074382
		KC19-14_10 - 6	2024-05-13 10:25:37	23.491	98.66	2.81784	0.651879	0.0120586	0.336865	0.060745
		KC19-14_10 - 7	2024-05-13 10:26:42	22.6555	132.967	4.00064	0.633885	0.0134879	0.200235	0.0694176
		KC19-14_10 - 8	2024-05-13 10:27:46	23.489	17.9276	0.557107	0.705732	0.00412993	0.133432	0.0976372
		KC19-14_10 - 9	2024-05-13 10:34:33	23.487	43.5855	1.00243	0.689037	0.00750183	0.157214	0.0878835
		KC19-14_10 - 10	2024-05-13 10:35:38	23.471	242.767	9.29154	0.575923	0.0155752	0.0932898	0.0828613
		KC19-14_10 - 11	2024-05-13 10:36:42	23.461	614.453	29.1371	0.395392	0.0244331	-0.0785598	0.0896173	X
		KC19-14_10 - 12	2024-05-13 10:37:46	23.523	590.669	21.4136	0.389792	0.0230278	0.289569	0.0818027
		KC19-14_10 - 13	2024-05-13 10:38:51	23.489	216.948	9.59034	0.645541	0.0215582	0.201062	0.0513298	X
		KC19-14_10 - 14	2024-05-13 10:39:56	23.491	105.542	3.211	0.678538	0.0143416	0.364559	0.0545345	x
		KC19-14_10 - 15	2024-05-13 10:41:00	23.447	293.134	14.7572	0.565663	0.0253866	0.45506	0.0325928
		KC19-14_10 - 16	2024-05-13 10:42:12	16.2617	301.314	14.7803	0.56462	0.0247733	0.13437	0.0766407
		KC19-14_10 - 17	2024-05-13 10:48:52	12.7868	618.531	37.2315	0.387778	0.0352249	-0.0410199	0.0749179	x
		KC19-14_10 - 18	2024-05-13 10:49:56	23.337	13.705	0.322547	0.709664	0.00373859	0.0971643	0.113175
		KC19-14_10 - 19	2024-05-13 10:51:01	23.467	196.745	7.45468	0.626527	0.0184246	0.24477	0.0563889
		KC19-14_10 - 20	2024-05-13 10:52:05	23.505	275.677	13.5636	0.568383	0.0218835	0.183101	0.0504514
		KC19-14_10 - 21	2024-05-13 10:53:09	23.489	249.561	13.1446	0.64304	0.0296996	0.286686	0.0346018	X
		KC19-14_10 - 22	2024-05-13 10:54:13	7.27951	171.717	12.2461	0.651094	0.0258399	0.388458	0.048993	X
		KC19-14_10 - 23	2024-05-13 10:55:18	23.479	184.657	9.14534	0.653399	0.0277032	0.410204	0.0279523	X
		KC19-14_10 - 24	2024-05-13 10:56:34	11.8658	313.454	12.1857	0.551855	0.0283848	0.402005	0.0702306
		KC19-14_10 - 25	2024-05-13 11:03:10	23.541	26.5528	0.992625	0.702617	0.00589083	0.104684	0.0774795	X
		KC19-14_10 - 26	2024-05-13 11:04:31	7.45803	109.086	6.27997	0.658694	0.0270262	0.422789	0.0574699
		KC19-14_10 - 27	2024-05-13 11:05:19	23.527	35.1709	1.0452	0.706178	0.00847182	0.33656	0.0536625	X
		KC19-14_10 - 28	2024-05-13 11:06:26	21.1313	329.899	14.494	0.524129	0.0206428	0.156918	0.0858179
		KC19-14_10 - 29	2024-05-13 11:07:28	23.665	270.316	13.4032	0.625866	0.027302	0.234861	0.0410752	X
		KC19-14_10 - 30	2024-05-13 11:08:32	23.481	9.78789	0.343572	0.710641	0.00421896	0.417345	0.107851
		KC19-14_10 - 31	2024-05-13 11:09:37	16.5178	269.988	10.3593	0.597412	0.0224835	0.268073	0.0666348	X
		KC19-14_10 - 32	2024-05-13 11:10:45	19.9111	389.822	16.7999	0.488712	0.0229973	0.319077	0.059719
		KC19-14_10 - 33	2024-05-13 11:17:28	23.489	317.752	15.2892	0.572691	0.0251147	0.194477	0.049042	X
		KC19-14_10 - 34	2024-05-13 11:18:33	23.507	17.5431	0.512204	0.709226	0.00465658	0.084451	0.0901177
		KC19-14_10 - 35	2024-05-13 11:19:37	23.487	180.412	6.57419	0.618653	0.0175532	0.240898	0.0549979
		KC19-14_10 - 36	2024-05-13 11:20:41	11.3197	309.715	18.9189	0.553682	0.0304978	0.131131	0.0659122	x
		KC19-14_10 - 37	2024-05-13 11:21:46	23.489	84.3172	2.89663	0.680746	0.014045	0.211196	0.0483063
		KC19-14_10 - 38	2024-05-13 11:22:50	23.321	63.1836	2.53399	0.66867	0.012386	0.312605	0.0395539	x
		KC19-14_10 - 39	2024-05-13 11:23:55	23.471	92.2449	3.06237	0.68257	0.0135251	0.24997	0.0589403
		KC19-14_10 - 40	2024-05-13 11:24:59	23.495	85.9779	2.25522	0.672407	0.0109109	0.285955	0.0766687
		KC19-14_10 - 41	2024-05-13 11:31:46	23.469	54.604	1.52597	0.68409	0.00782917	0.199408	0.0875799
		KC19-14_10 - 42	2024-05-13 11:32:51	23.467	60.4817	3.50741	0.681181	0.00813237	-0.121516	0.090027
		KC19-14_10 - 43	2024-05-13 11:33:56	23.487	145.989	6.0629	0.644052	0.0172847	0.143975	0.0436162
		KC19-14_10 - 44	2024-05-13 11:35:00	23.475	98.0611	4.56484	0.668711	0.0174019	0.171717	0.0439221
		KC19-14_10 - 45	2024-05-13 11:36:05	23.475	382.9	16.3256	0.467418	0.025752	0.137469	0.0555058
		KC19-14_10 - 46	2024-05-13 11:37:09	23.493	378.449	18.7826	0.496451	0.0317621	0.266127	0.0303286
		KC19-14_10 - 47	2024-05-13 11:38:13	23.495	23.3573	0.766821	0.700479	0.00664591	0.177682	0.0595029
		KC19-14_10 - 48	2024-05-13 11:39:18	23.459	28.4824	0.890329	0.702458	0.00688795	0.122485	0.0551877
		KC19-14_10 - 49	2024-05-13 11:46:06	22.4549	535.502	21.4203	0.388578	0.0217695	0.228287	0.0660304
		KC19-14_10 - 50	2024-05-13 11:47:09	23.491	22.4955	0.657154	0.703817	0.00479707	0.0765617	0.106282
		KC19-14_10 - 51	2024-05-13 11:48:14	23.483	160.152	6.63808	0.637365	0.0176081	0.352299	0.0446398
		KC19-14_10 - 52	2024-05-13 11:49:18	23.467	458.704	21.9167	0.459622	0.0239521	0.123005	0.070321
		KC19-14_10 - 53	2024-05-13 11:50:28	17.9168	83.5473	3.49413	0.682567	0.0177709	0.262847	0.0378707
		KC19-14_10 - 54	2024-05-13 11:51:27	23.483	12.3592	0.27795	0.707563	0.00352041	0.191003	0.11551
		KC19-14_10 - 55	2024-05-13 11:52:31	23.497	66.5558	2.8692	0.691353	0.00820711	-0.00927251	0.0950424	x
		KC19-14_10 - 56	2024-05-13 11:53:36	23.491	213.306	8.60394	0.638384	0.0252249	0.443497	0.0410035	x
KC19-14_11	72	KC19-14_11
		KC19-14_11 - 1	2024-05-13 12:00:23	23.489	682.373	21.6793	0.31767	0.0190344	-0.000248467	0.124994
		KC19-14_11 - 2	2024-05-13 12:01:27	22.6866	658.619	27.3455	0.498422	0.0489992	-0.438408	0.167479	X
		KC19-14_11 - 3	2024-05-13 12:02:35	19.5169	858.95	35.9484	0.21549	0.0182731	-0.108149	0.111473
		KC19-14_11 - 4	2024-05-13 12:03:36	23.467	819.257	31.0028	0.249099	0.0178255	0.180286	0.105367
		KC19-14_11 - 5	2024-05-13 12:04:40	23.451	434.905	13.7716	0.496276	0.0209017	-0.0467653	0.139885	X
		KC19-14_11 - 6	2024-05-13 12:05:45	23.505	482.132	19.8966	0.460537	0.0197575	-0.177264	0.119622	X
		KC19-14_11 - 7	2024-05-13 12:06:49	23.475	531.635	16.4215	0.416436	0.0178175	0.307036	0.132926
		KC19-14_11 - 8	2024-05-13 12:07:53	23.473	377.579	10.6981	0.490278	0.0156951	0.379641	0.108353
		KC19-14_11 - 9	2024-05-13 12:14:41	23.499	599.894	29.4167	0.394758	0.0286136	0.132834	0.0642883
		KC19-14_11 - 10	2024-05-13 12:15:45	23.443	756.915	29.1776	0.278788	0.0193173	0.192889	0.118851
		KC19-14_11 - 11	2024-05-13 12:16:50	23.475	627.906	21.2385	0.359971	0.0162136	0.245809	0.123474
		KC19-14_11 - 12	2024-05-13 12:17:54	23.487	659.675	24.0019	0.340042	0.0171535	0.202704	0.113935
		KC19-14_11 - 13	2024-05-13 12:18:58	23.517	331.648	13.327	0.576592	0.0227217	0.178164	0.0678844	X
		KC19-14_11 - 14	2024-05-13 12:20:03	23.465	295.505	9.62112	0.555843	0.0185314	0.426954	0.0780125
		KC19-14_11 - 15	2024-05-13 12:21:07	23.487	550.581	20.5806	0.453798	0.0247209	-0.222377	0.152393	X
		KC19-14_11 - 16	2024-05-13 12:22:12	23.493	432.041	12.0427	0.442109	0.0144047	0.195093	0.125201
		KC19-14_11 - 17	2024-05-13 12:28:59	23.471	236.095	8.03772	0.613928	0.0201998	0.317547	0.0601375	X
		KC19-14_11 - 18	2024-05-13 12:30:04	23.523	360.149	12.2271	0.513362	0.0169416	0.202488	0.114301
		KC19-14_11 - 19	2024-05-13 12:32:10	23.335	391.707	11.7666	0.509675	0.0152743	0.299596	0.12599
		KC19-14_11 - 20	2024-05-13 12:33:14	23.493	503.795	16.7895	0.444951	0.015593	0.235748	0.12515
		KC19-14_11 - 21	2024-05-13 12:34:19	23.489	429.507	12.794	0.473497	0.0144517	0.199604	0.133781
		KC19-14_11 - 22	2024-05-13 12:35:23	23.487	473.175	14.4421	0.422769	0.0181327	0.125967	0.135133
		KC19-14_11 - 23	2024-05-13 12:36:28	23.473	381.282	12.1874	0.493621	0.0171654	0.0264872	0.116892
		KC19-14_11 - 24	2024-05-13 12:37:32	23.625	589.136	17.0669	0.369014	0.0160784	0.341985	0.129304
		KC19-14_11 - 25	2024-05-13 12:44:20	23.483	256.309	8.95269	0.578273	0.0148094	0.00129445	0.116415	x
		KC19-14_11 - 26	2024-05-13 12:45:24	23.471	263.254	9.10613	0.560366	0.0150558	0.0793046	0.12027
		KC19-14_11 - 27	2024-05-13 12:46:29	23.355	270.783	7.30876	0.561388	0.0161579	0.323033	0.118064
		KC19-14_11 - 28	2024-05-13 12:47:33	23.467	464.368	23.8957	0.410564	0.0183888	-0.388415	0.135697	x
		KC19-14_11 - 29	2024-05-13 12:48:37	23.473	486.602	14.3065	0.415809	0.0152777	0.317736	0.114146
		KC19-14_11 - 30	2024-05-13 12:49:42	23.503	587.183	17.9709	0.347861	0.0152266	0.367752	0.13201
		KC19-14_11 - 31	2024-05-13 12:50:46	23.475	223.008	5.94037	0.576112	0.0135721	0.199503	0.0891274
		KC19-14_11 - 32	2024-05-13 12:51:51	23.467	199.012	5.74848	0.608659	0.0158257	0.185055	0.0833859
		KC19-14_11 - 33	2024-05-13 12:58:38	23.461	427.746	13.4584	0.479929	0.017248	0.139858	0.125771
		KC19-14_11 - 34	2024-05-13 12:59:42	23.497	326.839	16.9933	0.544534	0.0186938	-0.178825	0.106982	x
		KC19-14_11 - 35	2024-05-13 13:00:47	23.467	510.186	15.06	0.423278	0.0175515	0.230492	0.121278
		KC19-14_11 - 36	2024-05-13 13:01:51	23.483	473.424	17.8001	0.453102	0.0196798	0.177426	0.0901229
		KC19-14_11 - 37	2024-05-13 13:02:56	23.475	372.442	14.1395	0.511268	0.0174204	-0.0258877	0.123708
		KC19-14_11 - 38	2024-05-13 13:04:00	23.487	303.944	8.96264	0.542959	0.0147541	0.256342	0.113163
		KC19-14_11 - 39	2024-05-13 13:05:04	14.8043	300.767	9.99537	0.558139	0.018408	0.420479	0.117491
		KC19-14_11 - 40	2024-05-13 13:06:09	23.587	611.633	18.3594	0.379743	0.0197091	-0.131641	0.142098
		KC19-14_11 - 41	2024-05-13 13:12:57	23.489	707.177	20.8496	0.284607	0.0157818	-0.211027	0.179176
		KC19-14_11 - 42	2024-05-13 13:14:01	23.469	314.331	10.703	0.513695	0.0169066	0.341939	0.0859482
		KC19-14_11 - 43	2024-05-13 13:15:05	23.523	563.416	21.632	0.376413	0.0167573	0.0158096	0.152694
		KC19-14_11 - 44	2024-05-13 13:16:10	23.487	872.51	26.6986	0.190743	0.0127858	-0.00595476	0.198408
		KC19-14_11 - 45	2024-05-13 13:17:14	23.463	358.679	10.9792	0.502497	0.015553	0.342287	0.128819
		KC19-14_11 - 46	2024-05-13 13:18:19	23.513	37.7099	0.935454	0.686973	0.00558421	0.192851	0.150786
		KC19-14_11 - 47	2024-05-13 13:19:23	23.443	411.491	10.5188	0.476555	0.0143697	0.295592	0.164731
		KC19-14_11 - 48	2024-05-13 13:20:27	23.545	462.147	16.5137	0.444616	0.016709	0.196607	0.147073
		KC19-14_11 - 49	2024-05-13 13:27:15	23.491	16.6206	0.552844	0.699874	0.00420086	0.158221	0.118927
		KC19-14_11 - 50	2024-05-13 13:28:19	23.467	27.1653	0.730943	0.688756	0.00489803	0.0275707	0.126512
		KC19-14_11 - 51	2024-05-13 13:29:24	23.505	695.344	20.447	0.339314	0.0181697	-0.0817391	0.160823
		KC19-14_11 - 52	2024-05-13 13:30:28	23.517	466.796	16.6479	0.45122	0.0209427	-0.0567102	0.109949
KC19-14_12	79	KC19-14_12
		KC19-14_12 - 1	2024-05-13 13:31:32	23.491	167.842	3.39393	0.61352	0.00942706	0.417625	0.213771
		KC19-14_12 - 2	2024-05-13 13:32:35	23.515	140.986	2.61998	0.618127	0.00788075	0.245293	0.201716
		KC19-14_12 - 3	2024-05-13 13:33:38	23.491	299.146	6.14237	0.542493	0.0103631	0.417211	0.196772
		KC19-14_12 - 4	2024-05-13 13:34:42	23.493	274.692	6.32485	0.55467	0.0105695	0.29205	0.190456
		KC19-14_12 - 5	2024-05-13 13:41:28	23.491	366.514	7.89014	0.512976	0.0120542	0.359049	0.20632
		KC19-14_12 - 6	2024-05-13 13:42:31	23.479	409.418	11.218	0.470071	0.0110941	0.225383	0.196321
		KC19-14_12 - 7	2024-05-13 13:43:35	23.465	233.189	5.5556	0.574871	0.0104768	0.0270015	0.206578
		KC19-14_12 - 8	2024-05-13 13:44:39	23.459	384.685	9.11084	0.474065	0.0112639	0.387106	0.206718
		KC19-14_12 - 9	2024-05-13 13:45:42	23.529	550.873	15.5759	0.400765	0.0157882	0.446959	0.16587
		KC19-14_12 - 10	2024-05-13 13:46:45	23.497	484.908	13.6273	0.422465	0.0143037	0.0958989	0.165339
		KC19-14_12 - 11	2024-05-13 13:47:49	23.451	684.303	15.4351	0.339913	0.0114727	0.456035	0.220409	x
		KC19-14_12 - 12	2024-05-13 13:48:54	21.1714	424.669	14.1098	0.462699	0.0129724	0.139203	0.197134
		KC19-14_12 - 13	2024-05-13 13:55:38	23.451	334.495	9.26777	0.517358	0.0114935	0.0606185	0.196241
		KC19-14_12 - 14	2024-05-13 13:56:41	23.513	222.163	5.3555	0.576127	0.0121568	0.399036	0.163899
		KC19-14_12 - 15	2024-05-13 13:57:45	23.495	185.831	3.89585	0.597412	0.00860213	0.192146	0.227479
		KC19-14_12 - 16	2024-05-13 13:58:52	19.0884	365.538	9.44118	0.502359	0.0134	0.330145	0.199547
		KC19-14_12 - 17	2024-05-13 13:59:51	23.441	424.904	10.1673	0.48499	0.0147733	0.0951455	0.200812	X
		KC19-14_12 - 18	2024-05-13 14:00:55	23.507	321.911	7.91056	0.529602	0.0127346	0.281342	0.186819	X
		KC19-14_12 - 19	2024-05-13 14:01:58	23.483	294	7.52499	0.559463	0.0134078	0.388152	0.188099	x
		KC19-14_12 - 20	2024-05-13 14:03:02	23.1486	362.893	9.19093	0.494625	0.0124961	0.242838	0.207957
		KC19-14_12 - 21	2024-05-13 14:09:48	23.451	279.067	6.90371	0.549889	0.0122557	-0.0224826	0.181813
		KC19-14_12 - 22	2024-05-13 14:10:52	23.403	210.921	4.25407	0.590761	0.00926742	0.21742	0.204714
		KC19-14_12 - 23	2024-05-13 14:11:55	22.7764	197.937	5.79618	0.584604	0.0149609	0.374807	0.105201	X
		KC19-14_12 - 24	2024-05-13 14:12:58	23.349	308.727	7.07302	0.533663	0.0107822	0.362327	0.196712
		KC19-14_12 - 25	2024-05-13 14:14:02	23.499	627.956	17.692	0.395805	0.0164585	-0.301853	0.22295	X
		KC19-14_12 - 26	2024-05-13 14:15:06	22.999	559.009	14.3584	0.367429	0.013741	0.207517	0.18285
		KC19-14_12 - 27	2024-05-13 14:16:08	23.509	248.919	4.97087	0.56566	0.0123693	0.0147606	0.203522
		KC19-14_12 - 28	2024-05-13 14:17:12	23.641	209.252	6.11425	0.592695	0.0108105	0.0689908	0.175311
		KC19-14_12 - 29	2024-05-13 14:23:58	23.445	357.366	10.2313	0.513091	0.0130657	0.223088	0.180163
		KC19-14_12 - 30	2024-05-13 14:25:02	23.347	350.451	8.24446	0.50718	0.011153	0.177122	0.209869
		KC19-14_12 - 31	2024-05-13 14:26:05	23.477	538.065	15.4143	0.411387	0.012542	0.0862679	0.208074
		KC19-14_12 - 32	2024-05-13 14:27:08	23.537	428.476	10.396	0.464096	0.0121692	0.41121	0.1991
		KC19-14_12 - 33	2024-05-13 14:28:12	23.0465	521.452	16.1543	0.403881	0.0148388	0.123133	0.170462
		KC19-14_12 - 34	2024-05-13 14:29:16	22.7927	480.032	10.7816	0.444771	0.0123527	0.523474	0.222952
		KC19-14_12 - 35	2024-05-13 14:30:19	23.443	320.825	7.13559	0.536379	0.0118582	0.0104415	0.224789	x
		KC19-14_12 - 36	2024-05-13 14:31:22	23.475	418.174	12.5781	0.477182	0.0110273	0.0884854	0.23213
		KC19-14_12 - 37	2024-05-13 14:38:08	23.515	748.535	22.8007	0.282915	0.0156661	0.205771	0.184443
		KC19-14_12 - 38	2024-05-13 14:39:12	23.467	441.618	12.2424	0.463375	0.0160181	0.339797	0.123811
		KC19-14_12 - 39	2024-05-13 14:40:15	23.457	565.92	14.1473	0.40969	0.0143714	0.137687	0.213891	x
		KC19-14_12 - 40	2024-05-13 14:41:18	23.493	503.316	15.1252	0.414644	0.0124408	0.311615	0.196729
		KC19-14_12 - 41	2024-05-13 14:42:22	22.7884	432.991	10.6759	0.466973	0.012931	0.023772	0.210477
		KC19-14_12 - 42	2024-05-13 14:43:26	22.9555	342.033	6.89734	0.501732	0.0110318	0.301649	0.202289
		KC19-14_12 - 43	2024-05-13 14:44:28	23.527	624.396	14.7213	0.34303	0.0127267	0.368564	0.202739
		KC19-14_12 - 44	2024-05-13 14:45:32	23.421	641.384	25.9147	0.362387	0.0163474	0.102096	0.202189	X
		KC19-14_12 - 45	2024-05-13 14:52:18	23.471	635.127	17.0093	0.349252	0.0133755	0.185683	0.219477
		KC19-14_12 - 46	2024-05-13 14:53:22	23.481	658.945	18.634	0.334952	0.0124621	0.30991	0.20231
		KC19-14_12 - 47	2024-05-13 14:54:30	19.1031	680.646	26.5476	0.328489	0.0136585	-0.233308	0.222963	x
		KC19-14_12 - 48	2024-05-13 14:55:29	23.475	550.699	14.767	0.416403	0.0132332	0.347405	0.182024	x
		KC19-14_12 - 49	2024-05-13 14:56:32	23.499	530.16	13.8553	0.398211	0.012282	0.30181	0.200796
		KC19-14_12 - 50	2024-05-13 14:57:35	23.495	478.781	9.94669	0.440337	0.0116029	0.299776	0.196701
		KC19-14_12 - 51	2024-05-13 14:58:39	23.483	578.452	14.0202	0.384766	0.0114229	0.152861	0.226011
		KC19-14_12 - 52	2024-05-13 14:59:42	23.491	537.367	15.7963	0.427033	0.0160791	-0.346732	0.213451	x
		KC19-14_12 - 53	2024-05-13 15:06:28	23.475	471.214	12.0176	0.444721	0.0122375	0.295499	0.216218
		KC19-14_12 - 54	2024-05-13 15:07:32	23.513	691.194	19.5843	0.306899	0.0137123	0.382855	0.198335
		KC19-14_12 - 55	2024-05-13 15:08:35	23.479	507.729	14	0.40563	0.0137853	0.147176	0.198932
		KC19-14_12 - 56	2024-05-13 15:09:39	23.481	489.364	13.1499	0.424259	0.0116897	0.274711	0.19797
KC19-14_13	84	KC19-14_13
		KC19-14_13 - 1	2024-05-14 03:17:44	17.056	41.8522	0.900054	0.678541	0.00396746	-0.0833802	0.375176
		KC19-14_13 - 2	2024-05-14 03:18:42	23.507	223.037	3.23806	0.58297	0.00646593	0.390201	0.439501
		KC19-14_13 - 3	2024-05-14 03:19:46	23.503	183.803	4.19675	0.598161	0.00614959	-0.0930194	0.426121
		KC19-14_13 - 4	2024-05-14 03:20:51	23.479	126.097	1.84972	0.640654	0.00592262	0.336709	0.347805
		KC19-14_13 - 5	2024-05-14 03:21:55	17.2422	222.739	5.10798	0.576813	0.0070908	-0.0795161	0.477653
		KC19-14_13 - 6	2024-05-14 03:22:59	9.84802	100.818	1.98773	0.64984	0.00685539	0.257681	0.441351
		KC19-14_13 - 7	2024-05-14 03:24:04	23.475	79.4109	1.4938	0.655608	0.00397879	0.0927963	0.471876
		KC19-14_13 - 8	2024-05-14 03:25:08	23.443	132.196	2.05735	0.630813	0.00479195	0.197543	0.47493
		KC19-14_13 - 9	2024-05-14 03:31:55	23.507	50.0488	0.858533	0.674313	0.00378914	0.183051	0.347935
		KC19-14_13 - 10	2024-05-14 03:32:59	23.467	53.5766	0.825389	0.669329	0.00369817	-0.0530238	0.392069
		KC19-14_13 - 11	2024-05-14 03:34:04	23.511	88.8854	1.36076	0.651718	0.00424548	0.202204	0.439127
		KC19-14_13 - 12	2024-05-14 03:35:08	23.467	130.163	2.93372	0.63416	0.00513268	0.272552	0.391631
		KC19-14_13 - 13	2024-05-14 03:36:13	23.455	43.658	0.603771	0.678696	0.00319847	0.21163	0.410726
		KC19-14_13 - 14	2024-05-14 03:37:17	23.467	54.6269	0.804213	0.673972	0.00382013	0.157568	0.445973
		KC19-14_13 - 15	2024-05-14 03:38:21	23.455	121.498	1.9625	0.64108	0.00494013	0.168922	0.410223
		KC19-14_13 - 16	2024-05-14 03:39:26	23.443	247.565	3.70939	0.56597	0.00653187	0.180212	0.435989
		KC19-14_13 - 17	2024-05-14 03:46:13	23.483	136.282	2.61262	0.62248	0.00584655	-0.0592799	0.376082
		KC19-14_13 - 18	2024-05-14 03:47:17	23.463	295.507	7.39768	0.529535	0.00713247	-0.000361982	0.394654
		KC19-14_13 - 19	2024-05-14 03:48:21	23.481	139.643	2.18408	0.627932	0.00536894	0.107622	0.437106
		KC19-14_13 - 20	2024-05-14 03:49:26	23.515	176.877	2.91067	0.608502	0.00550524	0.347162	0.440112
		KC19-14_13 - 21	2024-05-14 03:50:30	23.511	168.668	2.66039	0.595949	0.00725533	0.428115	0.350034
		KC19-14_13 - 22	2024-05-14 03:51:34	23.465	194.192	3.10266	0.602104	0.00658161	0.272011	0.446184
		KC19-14_13 - 23	2024-05-14 03:52:38	23.503	76.3219	1.62431	0.657317	0.0039602	-0.227223	0.480016
		KC19-14_13 - 24	2024-05-14 03:53:43	23.451	109.145	1.82345	0.637052	0.00458454	0.203064	0.469947
		KC19-14_13 - 25	2024-05-14 04:00:30	23.493	40.3857	0.564325	0.680677	0.00320769	0.196222	0.420669
		KC19-14_13 - 26	2024-05-14 04:01:34	23.481	77.9921	1.11424	0.659129	0.00484428	0.126773	0.378109
		KC19-14_13 - 27	2024-05-14 04:02:59	2.98378	118.168	4.89999	0.623312	0.0137773	-0.018024	0.307244	X
		KC19-14_13 - 28	2024-05-14 04:03:43	23.491	196.883	3.8969	0.596972	0.00596126	0.067288	0.485223
		KC19-14_13 - 29	2024-05-14 04:04:47	23.475	402.049	7.54287	0.489052	0.00992558	0.0427628	0.387191
		KC19-14_13 - 30	2024-05-14 04:05:51	23.487	410.515	7.84703	0.470773	0.00899297	0.292461	0.287764
		KC19-14_13 - 31	2024-05-14 04:06:56	23.511	36.2142	1.61018	0.679224	0.00327476	-0.159205	0.400065	X
		KC19-14_13 - 32	2024-05-14 04:08:00	23.467	39.0219	0.674682	0.68105	0.00320923	-0.026132	0.447633	X
		KC19-14_13 - 33	2024-05-14 04:14:47	23.483	333.876	7.07722	0.521195	0.00946417	0.353579	0.381797
		KC19-14_13 - 34	2024-05-14 04:15:52	23.495	323.125	5.90862	0.52438	0.0080714	0.445448	0.364675
		KC19-14_13 - 35	2024-05-14 04:16:56	23.467	35.4354	0.667274	0.679945	0.0028514	-0.000963563	0.414276
		KC19-14_13 - 36	2024-05-14 04:18:00	23.475	105.207	1.50712	0.64439	0.00471007	0.271389	0.418345
		KC19-14_13 - 37	2024-05-14 04:19:04	23.515	97.0386	1.3584	0.643016	0.00472749	0.338508	0.443296
		KC19-14_13 - 38	2024-05-14 04:20:09	23.475	82.8228	1.15067	0.650055	0.00472382	0.223398	0.399162
		KC19-14_13 - 39	2024-05-14 04:21:13	23.499	81.1338	1.92403	0.658406	0.0037583	-0.0135168	0.461104
		KC19-14_13 - 40	2024-05-14 04:22:17	23.519	58.4792	0.89263	0.666299	0.0035651	0.157739	0.47113
		KC19-14_13 - 41	2024-05-14 04:29:04	23.481	279.338	6.001	0.540385	0.00747493	-0.0199746	0.360081
		KC19-14_13 - 42	2024-05-14 04:30:09	23.491	223.483	4.77251	0.571891	0.00757541	0.185467	0.362969
		KC19-14_13 - 43	2024-05-14 04:31:13	23.457	291.315	5.03451	0.551893	0.00888883	0.210554	0.329491
		KC19-14_13 - 44	2024-05-14 04:32:17	23.481	305.487	5.10163	0.535501	0.00812801	0.308061	0.38443
		KC19-14_13 - 45	2024-05-14 04:33:22	23.493	170.676	3.77738	0.606647	0.00707412	-0.0194626	0.248053
		KC19-14_13 - 46	2024-05-14 04:34:26	23.461	213.713	5.33794	0.577404	0.00953806	0.126419	0.272682
		KC19-14_13 - 47	2024-05-14 04:35:49	4.64868	173.422	5.15518	0.604841	0.0138344	0.00738864	0.305816
		KC19-14_13 - 48	2024-05-14 04:36:55	3.86827	220.729	12.2746	0.578354	0.0219823	0.182982	0.323093
KC19-14_14	102	KC19-14_14
		KC19-14_14 - 1	2024-05-14 04:43:22	23.506	85.1472	1.48448	0.642012	0.00676665	0.165736	0.205718
		KC19-14_14 - 2	2024-05-14 04:44:26	23.467	110.293	2.07863	0.63047	0.00644036	0.166187	0.197817
		KC19-14_14 - 3	2024-05-14 04:45:30	6.35625	200.679	7.36277	0.589798	0.0194894	0.261812	0.227188	X
		KC19-14_14 - 4	2024-05-14 04:46:35	23.499	74.1552	1.39572	0.650363	0.0057246	0.0382989	0.225465
		KC19-14_14 - 5	2024-05-14 04:47:39	23.503	110.532	2.50737	0.63402	0.00722562	0.030668	0.199594
		KC19-14_14 - 6	2024-05-14 04:48:44	23.519	127.858	2.51027	0.607698	0.00598307	0.308993	0.223842
		KC19-14_14 - 7	2024-05-14 04:49:48	23.527	79.7861	2.69602	0.64246	0.00508712	-0.0444849	0.216473
		KC19-14_14 - 8	2024-05-14 04:50:52	23.467	68.8027	2.59026	0.651638	0.00613646	-0.0186388	0.186761
		KC19-14_14 - 9	2024-05-14 04:57:39	23.492	58.7019	1.34987	0.66075	0.00541197	0.163584	0.226968
		KC19-14_14 - 10	2024-05-14 04:58:44	23.485	65.2809	1.48024	0.658084	0.00509302	0.133468	0.208444
		KC19-14_14 - 11	2024-05-14 04:59:48	23.523	44.8401	0.812449	0.67145	0.00422721	0.0240582	0.198247
		KC19-14_14 - 12	2024-05-14 05:00:53	23.491	48.897	0.939131	0.672008	0.0055643	0.230788	0.200002
		KC19-14_14 - 13	2024-05-14 05:01:57	23.49	67.6699	1.63122	0.661162	0.00550291	-0.0138826	0.241278
		KC19-14_14 - 14	2024-05-14 05:03:01	23.463	57.7469	1.32548	0.657149	0.00486348	0.0477113	0.227985
		KC19-14_14 - 15	2024-05-14 05:04:05	23.459	130.808	2.52934	0.610957	0.00714034	0.169256	0.220621
		KC19-14_14 - 16	2024-05-14 05:05:10	23.471	150.364	2.89765	0.609733	0.00658944	0.340713	0.249877
		KC19-14_14 - 17	2024-05-14 05:11:57	23.456	78.225	1.2262	0.654279	0.00566246	0.230747	0.22807
		KC19-14_14 - 18	2024-05-14 05:13:01	23.459	87.6126	1.40435	0.63911	0.00682317	0.282044	0.219008
		KC19-14_14 - 19	2024-05-14 05:14:06	23.467	154.241	3.81388	0.594238	0.00789245	0.174758	0.221458
		KC19-14_14 - 20	2024-05-14 05:15:10	23.461	58.4732	1.09811	0.714921	0.00524855	-0.069559	0.241617	X
		KC19-14_14 - 21	2024-05-14 05:16:14	23.48	80.7166	2.1261	0.649341	0.00548469	0.0711869	0.230681
		KC19-14_14 - 22	2024-05-14 05:17:19	23.507	126.704	2.47619	0.618776	0.00682153	0.0235709	0.248761
		KC19-14_14 - 23	2024-05-14 05:18:23	23.451	124.622	2.50793	0.626076	0.0078465	0.301984	0.212871
		KC19-14_14 - 24	2024-05-14 05:19:27	23.455	87.4578	1.5517	0.640888	0.00609362	0.282687	0.254663
		KC19-14_14 - 25	2024-05-14 05:26:14	23.482	197.839	4.61958	0.567468	0.00936245	0.0391232	0.195135
		KC19-14_14 - 26	2024-05-14 05:27:19	23.481	288.628	5.98589	0.512396	0.0102521	0.185539	0.23101
		KC19-14_14 - 27	2024-05-14 05:28:23	23.509	232.574	5.00942	0.555654	0.00834684	0.294485	0.239201
		KC19-14_14 - 28	2024-05-14 05:29:27	23.491	155.09	2.89116	0.601276	0.00822274	0.322269	0.1953
		KC19-14_14 - 29	2024-05-14 05:30:32	23.479	137.071	2.51208	0.609818	0.00878142	0.281518	0.189222
		KC19-14_14 - 30	2024-05-14 05:31:36	23.471	219.661	3.97908	0.561869	0.00916207	0.213462	0.202791
		KC19-14_14 - 31	2024-05-14 05:32:40	23.515	187.05	3.40077	0.57845	0.00780736	0.337612	0.250958
		KC19-14_14 - 32	2024-05-14 05:33:45	23.467	201.136	3.82637	0.572655	0.00928407	0.4589	0.24615
		KC19-14_14 - 33	2024-05-14 05:40:32	21.632	76.807	2.80294	0.661039	0.00580553	-0.0453851	0.224134
		KC19-14_14 - 34	2024-05-14 05:41:36	23.459	52.8875	1.70573	0.668841	0.00485275	0.0222703	0.218095
		KC19-14_14 - 35	2024-05-14 05:42:41	23.483	119.263	2.28142	0.623489	0.00745315	0.237887	0.23249
		KC19-14_14 - 36	2024-05-14 05:43:45	23.487	174.923	4.52208	0.599381	0.00903067	0.000356153	0.240849
		KC19-14_14 - 37	2024-05-14 05:44:49	23.491	203.873	4.12113	0.574396	0.00874732	0.297464	0.230042
		KC19-14_14 - 38	2024-05-14 05:45:53	23.483	157.257	3.02293	0.604027	0.00675671	0.194265	0.252608
		KC19-14_14 - 39	2024-05-14 05:46:58	23.497	196.787	4.35738	0.567788	0.0088767	0.375686	0.253555
		KC19-14_14 - 40	2024-05-14 05:48:02	23.491	234.297	4.4823	0.546316	0.0091621	0.400352	0.226859
		KC19-14_14 - 41	2024-05-14 05:54:50	23.482	84.9437	1.47914	0.653331	0.00616008	0.152531	0.212578
		KC19-14_14 - 42	2024-05-14 05:55:54	23.505	103.028	1.92887	0.642953	0.00787567	0.447154	0.229677
		KC19-14_14 - 43	2024-05-14 05:56:58	23.491	108.205	2.06488	0.637083	0.00691315	0.150393	0.233401
		KC19-14_14 - 44	2024-05-14 05:58:03	23.509	157.469	2.92124	0.609188	0.00822338	0.387741	0.236089
		KC19-14_14 - 45	2024-05-14 05:59:07	23.483	79.2077	1.42937	0.660313	0.00616582	0.29056	0.233624
		KC19-14_14 - 46	2024-05-14 06:00:11	23.441	56.7157	1.09556	0.670164	0.00479656	0.194972	0.208934
		KC19-14_14 - 47	2024-05-14 06:01:15	3.19589	131.877	6.51081	0.646148	0.0206495	0.0977271	0.265475	X
		KC19-14_14 - 48	2024-05-14 06:02:20	23.481	87.9995	1.52229	0.657495	0.00599341	0.163789	0.243803
		KC19-14_14 - 49	2024-05-14 06:09:07	23.478	314.13	10.3764	0.525816	0.0104781	0.00317685	0.226578	x
		KC19-14_14 - 50	2024-05-14 06:10:11	23.475	78.2694	1.39853	0.656393	0.00568632	0.147143	0.226083
		KC19-14_14 - 51	2024-05-14 06:11:16	23.499	90.1477	1.68369	0.643231	0.00610073	0.0991496	0.244302
		KC19-14_14 - 52	2024-05-14 06:12:20	23.506	115.63	1.98278	0.624486	0.00724579	0.246941	0.242924
		KC19-14_14 - 53	2024-05-14 06:13:24	23.491	63.5415	1.04307	0.668983	0.00555207	0.231906	0.216808
		KC19-14_14 - 54	2024-05-14 06:14:29	23.457	57.0076	1.05974	0.662335	0.00518858	0.248606	0.207406
		KC19-14_14 - 55	2024-05-14 06:15:33	23.469	186.71	3.82122	0.593108	0.00844706	0.141498	0.2417
		KC19-14_14 - 56	2024-05-14 06:17:43	7.43078	219.26	7.07668	0.567915	0.017819	0.13599	0.244256
KC19-14_15	109	KC19-14_15
		KC19-14_15 - 1	2024-05-14 06:24:14	23.486	541.803	17.4732	0.335461	0.0147694	-0.15329	0.197264
		KC19-14_15 - 2	2024-05-14 06:25:18	17.8962	715.388	19.6163	0.251669	0.0125351	-0.229479	0.218285
		KC19-14_15 - 3	2024-05-14 06:26:22	23.499	775.024	19.2182	0.212708	0.0111485	0.0743763	0.257233
		KC19-14_15 - 4	2024-05-14 06:27:27	23.449	737.171	21.3144	0.229056	0.0131585	-0.247135	0.212204
		KC19-14_15 - 5	2024-05-14 06:28:31	23.483	782.747	23.4226	0.208836	0.0112695	0.103241	0.211746
		KC19-14_15 - 6	2024-05-14 06:29:35	23.443	475.112	13.5579	0.409175	0.0144615	-0.00654819	0.199465
		KC19-14_15 - 7	2024-05-14 06:30:40	23.463	316.411	9.21371	0.54103	0.0128398	-0.14955	0.211508	X
		KC19-14_15 - 8	2024-05-14 06:31:53	13.7776	600.349	25.0884	0.295984	0.0168124	-0.163383	0.205722	x
		KC19-14_15 - 9	2024-05-14 06:38:31	23.478	775.283	22.2962	0.207564	0.0116792	-0.249369	0.199679
		KC19-14_15 - 10	2024-05-14 06:39:35	23.519	747.913	20.9433	0.232796	0.0122377	-0.158159	0.20003
		KC19-14_15 - 11	2024-05-14 06:40:40	23.473	835.128	29.0343	0.187636	0.0128415	-0.167859	0.194004
		KC19-14_15 - 12	2024-05-14 06:41:44	23.499	605.436	20.2185	0.301743	0.013152	-0.0173423	0.189146
		KC19-14_15 - 13	2024-05-14 06:43:04	7.89892	179.655	6.71677	0.596837	0.0158051	0.0575827	0.21284	X
		KC19-14_15 - 14	2024-05-14 06:43:53	23.515	444.318	11.286	0.458546	0.0128497	0.0514575	0.224978	x
		KC19-14_15 - 15	2024-05-14 06:44:57	23.521	511.208	15.1261	0.375649	0.0117943	0.0284148	0.204404
		KC19-14_15 - 16	2024-05-14 06:46:02	23.449	555.808	15.6883	0.340574	0.01374	0.102076	0.184397
		KC19-14_15 - 17	2024-05-14 06:52:49	23.47	811.095	26.1372	0.171776	0.0119749	-0.035544	0.174965
		KC19-14_15 - 18	2024-05-14 06:53:53	23.471	846.345	24.0484	0.16464	0.0104536	0.148643	0.182643
		KC19-14_15 - 19	2024-05-14 06:54:57	23.467	736.443	20.8074	0.227692	0.0133217	-0.0389211	0.198664
		KC19-14_15 - 20	2024-05-14 06:56:02	23.475	886.295	23.9642	0.15373	0.00876675	0.276486	0.222489
		KC19-14_15 - 21	2024-05-14 06:57:06	23.487	810.136	21.5774	0.201603	0.0108273	0.235559	0.219866
		KC19-14_15 - 22	2024-05-14 06:58:16	17.7792	816.17	22.0894	0.17206	0.0113966	0.338088	0.229642
		KC19-14_15 - 23	2024-05-14 06:59:15	23.479	617.438	19.6253	0.313625	0.0139433	-0.0955567	0.193783
		KC19-14_15 - 24	2024-05-14 07:00:19	23.467	626.325	20.2145	0.284785	0.0135355	-0.162323	0.181494
		KC19-14_15 - 25	2024-05-14 07:07:06	23.466	822.421	27.1475	0.185673	0.0125687	-0.0860226	0.184178
		KC19-14_15 - 26	2024-05-14 07:08:10	23.481	828.193	22.363	0.170558	0.0109226	-0.139251	0.224371
		KC19-14_15 - 27	2024-05-14 07:09:15	23.467	837.636	24.1702	0.176295	0.0100719	0.311121	0.192532
		KC19-14_15 - 28	2024-05-14 07:10:19	23.487	801.196	21.7488	0.191835	0.0109641	0.0398187	0.213533
		KC19-14_15 - 29	2024-05-14 07:11:24	22.3234	772.432	23.5324	0.226338	0.0136236	-0.230761	0.204533
		KC19-14_15 - 30	2024-05-14 07:12:28	23.475	855.233	22.2997	0.182359	0.0110575	-0.113821	0.221733	x
		KC19-14_15 - 31	2024-05-14 07:13:32	23.491	705.212	19.9644	0.247951	0.012775	0.193677	0.200229
		KC19-14_15 - 32	2024-05-14 07:14:36	23.459	756.998	20.4538	0.22725	0.0151918	-0.0565133	0.223151
		KC19-14_15 - 33	2024-05-14 07:21:23	23.458	844.03	21.6983	0.168076	0.0117408	0.284644	0.217585
		KC19-14_15 - 34	2024-05-14 07:22:27	23.467	606.825	16.8969	0.334554	0.0157724	0.105767	0.207737
		KC19-14_15 - 35	2024-05-14 07:23:32	23.507	642.239	17.6237	0.295699	0.0137998	-0.174884	0.193384
		KC19-14_15 - 36	2024-05-14 07:24:36	23.483	806.547	22.1694	0.197684	0.0128491	0.0848006	0.200483
		KC19-14_15 - 37	2024-05-14 07:25:40	23.479	652.98	16.6373	0.286442	0.00977108	0.13437	0.239745
		KC19-14_15 - 38	2024-05-14 07:26:45	23.451	689.06	16.2315	0.254902	0.0123971	-0.029964	0.249772
		KC19-14_15 - 39	2024-05-14 07:27:49	23.483	640.193	16.6248	0.294892	0.0129326	0.279208	0.232904
		KC19-14_15 - 40	2024-05-14 07:28:53	23.487	814.678	22.0874	0.178284	0.010966	-0.169687	0.238764
		KC19-14_15 - 41	2024-05-14 07:35:40	23.498	630.025	19.1681	0.281467	0.0139466	-0.00706982	0.195136
		KC19-14_15 - 42	2024-05-14 07:36:45	23.495	750.241	20.4936	0.238094	0.0135263	-0.49494	0.217482
		KC19-14_15 - 43	2024-05-14 07:37:49	23.515	526.959	12.9788	0.357474	0.0124221	0.0690973	0.226061
		KC19-14_15 - 44	2024-05-14 07:38:57	19.7236	515.753	14.934	0.333048	0.0132884	0.22632	0.208223	x
		KC19-14_15 - 45	2024-05-14 07:39:58	23.509	648.71	19.5909	0.294735	0.0122533	-0.238818	0.235783
		KC19-14_15 - 46	2024-05-14 07:41:02	23.495	684.798	18.6705	0.262717	0.0117735	0.0103779	0.211181
		KC19-14_15 - 47	2024-05-14 07:42:06	23.491	636.137	15.6983	0.307961	0.0120403	0.129905	0.240976
		KC19-14_15 - 48	2024-05-14 07:43:11	23.475	669.371	20.5464	0.301317	0.0138411	-0.277412	0.234928
KC19-14_C	110	KC19-14_C
		KC19-14_C - 1	2024-01-29 06:32:21	23.021	885.7	39.744	0.143819	0.0175812	-0.625038	0.222584
		KC19-14_C - 2	2024-01-29 06:33:24	22.967	565.675	20.3956	0.327528	0.0201773	-0.155505	0.196717
		KC19-14_C - 3	2024-01-29 06:34:28	22.989	622.214	22.1435	0.324705	0.0204165	-0.316628	0.206675	X
		KC19-14_C - 4	2024-01-29 06:35:31	22.967	950.435	27.4326	0.0928457	0.0141388	-0.444354	0.224427
		KC19-14_C - 5	2024-01-29 06:36:34	22.941	417.374	15.526	0.417948	0.0174272	-0.286995	0.22147
		KC19-14_C - 6	2024-01-29 06:37:38	22.991	346.957	14.3709	0.457787	0.0162671	-0.24091	0.19334
		KC19-14_C - 7	2024-01-29 06:38:41	22.997	756.157	20.8286	0.214083	0.0149603	-0.299974	0.235867
		KC19-14_C - 8	2024-01-29 06:39:44	23.003	733.919	25.5699	0.23534	0.0154032	0.0784767	0.229277
		KC19-14_C - 9	2024-01-29 06:46:28	22.959	720.169	25.6783	0.219392	0.0186664	-0.161989	0.188499
		KC19-14_C - 10	2024-01-29 06:47:32	23.005	813.08	29.3219	0.192381	0.0190376	-0.244065	0.198264
		KC19-14_C - 11	2024-01-29 06:48:35	22.975	765.77	26.5637	0.199157	0.0182564	-0.315941	0.199644
		KC19-14_C - 12	2024-01-29 06:49:38	23.001	948.758	29.9636	0.112416	0.0139345	0.023329	0.216686
		KC19-14_C - 13	2024-01-29 06:50:41	22.983	740.473	23.5836	0.209805	0.0139608	-0.18267	0.232817
		KC19-14_C - 14	2024-01-29 06:51:45	22.991	694.024	20.6418	0.232248	0.0150891	0.0491833	0.21465
		KC19-14_C - 15	2024-01-29 06:52:48	22.96	553.103	16.1412	0.336862	0.0163511	0.0654767	0.219732
		KC19-14_C - 16	2024-01-29 06:53:51	22.967	660.32	21.7055	0.286421	0.0171001	-0.184838	0.213541
		KC19-14_C - 17	2024-01-29 07:02:36	22.973	830.525	35.0638	0.162095	0.0183219	-0.56739	0.217837
		KC19-14_C - 18	2024-01-29 07:03:39	22.956	865.471	27.3937	0.147111	0.0158476	-0.369764	0.217906
		KC19-14_C - 19	2024-01-29 07:04:42	22.975	779.412	26.9354	0.205959	0.0165288	-0.112487	0.199816
		KC19-14_C - 20	2024-01-29 07:05:46	22.957	884.965	32.547	0.151221	0.0174949	-0.41545	0.233377
		KC19-14_C - 21	2024-01-29 07:06:49	22.951	729.127	34.6957	0.251835	0.0204801	-0.40659	0.235684
		KC19-14_C - 22	2024-01-29 07:07:52	22.981	840.383	25.602	0.17192	0.0137231	-0.248115	0.240415
		KC19-14_C - 23	2024-01-29 07:08:56	23.013	864.347	31.8412	0.140003	0.0167963	-0.0314691	0.181139
		KC19-14_C - 24	2024-01-29 07:09:59	22.971	654.48	21.246	0.288699	0.0161575	0.00938377	0.231604
		KC19-14_C - 25	2024-01-29 07:16:43	22.957	323.682	8.28357	0.503746	0.0143681	0.0353886	0.209372
		KC19-14_C - 26	2024-01-29 07:17:47	22.971	488.1	12.9116	0.399365	0.0156244	0.352252	0.182334
		KC19-14_C - 27	2024-01-29 07:18:50	16.8245	107.002	2.77781	0.639938	0.0102177	0.222404	0.196845	x
		KC19-14_C - 28	2024-01-29 07:19:58	18.496	74.117	1.72571	0.654086	0.00936816	0.0300589	0.203099
		KC19-14_C - 29	2024-01-29 07:20:57	22.951	256.494	6.91809	0.530343	0.0149147	-0.111444	0.184985
		KC19-14_C - 30	2024-01-29 07:22:00	22.999	229.389	17.452	0.539899	0.0176852	-0.751414	0.213614
		KC19-14_C - 31	2024-01-29 07:23:03	22.937	134.163	3.22595	0.599111	0.0109037	0.0644901	0.203613
		KC19-14_C - 32	2024-01-29 07:24:07	22.973	676.458	26.1343	0.267882	0.0211727	-0.118581	0.178546
		KC19-14_C - 33	2024-01-29 07:30:51	22.971	87.2126	2.4011	0.629752	0.00978592	0.19865	0.127049
		KC19-14_C - 34	2024-01-29 07:31:54	22.975	151.343	4.38161	0.592236	0.0128524	0.27252	0.133983
		KC19-14_C - 35	2024-01-29 07:32:57	22.991	122.672	2.65512	0.615676	0.0110719	0.157627	0.138627
		KC19-14_C - 36	2024-01-29 07:34:01	22.957	27.3682	0.76081	0.69363	0.00607559	-0.00394508	0.137018
		KC19-14_C - 37	2024-01-29 07:35:03	23.023	74.6902	2.41541	0.667875	0.00807169	0.0194594	0.14876	x
		KC19-14_C - 38	2024-01-29 07:36:07	22.984	61.1971	1.35808	0.65861	0.00782907	-0.0352047	0.171918
		KC19-14_C - 39	2024-01-29 07:37:11	23.027	182.746	13.1752	0.589155	0.0161008	-0.375608	0.163748	X
		KC19-14_C - 40	2024-01-29 07:38:14	22.993	30.2956	1.47316	0.669925	0.00560478	-0.0969472	0.134752
		KC19-14_C - 41	2024-01-29 07:44:58	23.007	65.6415	1.53386	0.662371	0.00828434	-0.0955372	0.195349
		KC19-14_C - 42	2024-01-29 07:46:02	22.967	35.847	0.831027	0.66356	0.00707213	0.258877	0.199639
		KC19-14_C - 43	2024-01-29 07:47:05	22.985	36.1553	1.005	0.66076	0.00567002	-0.182395	0.211106
		KC19-14_C - 44	2024-01-29 07:48:08	23.033	13.8552	0.756691	0.682793	0.0041964	0.108763	0.179642	X
		KC19-14_C - 45	2024-01-29 07:49:12	22.983	22.0707	0.584324	0.645092	0.0045806	0.0989242	0.21778	X
		KC19-14_C - 46	2024-01-29 07:50:15	22.991	24.1761	0.60802	0.646068	0.00466657	-0.0697866	0.221735	x
		KC19-14_C - 47	2024-01-29 07:51:18	22.955	26.3185	0.743742	0.649824	0.00470474	-0.149572	0.193481	X
		KC19-14_C - 48	2024-01-29 07:52:22	22.971	13.1592	0.262178	0.665211	0.00451435	-0.0192569	0.178879	x
		KC19-14_C - 49	2024-01-29 07:59:06	22.957	963.464	31.598	0.068642	0.0149939	0.10682	0.214172
		KC19-14_C - 50	2024-01-29 08:00:09	23.005	984.68	30.976	0.0881519	0.0149972	-0.215657	0.226229
		KC19-14_C - 51	2024-01-29 08:01:12	22.993	964.254	31.9016	0.0913361	0.012593	-0.0663007	0.219877
		KC19-14_C - 52	2024-01-29 08:02:16	22.959	928.019	27.6889	0.104149	0.0122111	-0.211126	0.264468
		KC19-14_C - 53	2024-01-29 08:03:19	22.991	946.737	37.7266	0.0715193	0.0176563	-0.52409	0.196379	X
		KC19-14_C - 54	2024-01-29 08:04:22	23.011	961.284	29.2914	0.0604373	0.0116127	-0.164495	0.226929	X
		KC19-14_C - 55	2024-01-29 08:05:26	22.983	965.098	33.1895	0.112579	0.0159338	-0.232867	0.210863
		KC19-14_C - 56	2024-01-29 08:06:29	23.011	893.038	27.8744	0.122672	0.0154406	-0.214997	0.224209
		Group Stats
KC19-14-16	117	KC19-14_16
		KC19-14_16 - 1	2024-05-14 07:49:57	23.491	180.882	5.69909	0.554539	0.00852207	0.0643775	0.21904	x
		KC19-14_16 - 2	2024-05-14 07:51:18	5.9495	159.137	8.70322	0.599092	0.0214372	0.263813	0.139929
		KC19-14_16 - 3	2024-05-14 07:52:03	22.1906	111.692	2.78807	0.623551	0.00900984	-0.125318	0.200271	x
		KC19-14_16 - 4	2024-05-14 07:53:07	23.525	92.4421	2.03184	0.623513	0.00615644	-0.211842	0.250472	X
		KC19-14_16 - 5	2024-05-14 07:54:10	6.19309	140.18	2.78893	0.59807	0.0104861	0.161216	0.591469	x
		KC19-14_16 - 6	2024-05-14 07:55:25	12.2645	137.623	4.07132	0.554102	0.0119367	0.137834	0.145079	X
		KC19-14_16 - 7	2024-05-14 07:56:24	16.404	193.774	5.67895	0.565799	0.0125639	0.174104	0.16672
		KC19-14_16 - 8	2024-05-14 07:57:24	19.6068	151.541	5.24955	0.608678	0.0119056	-0.15229	0.133842
		KC19-14_16 - 9	2024-05-14 08:04:06	15.3219	423.644	21.2919	0.412536	0.0263195	-0.424899	0.0997713
		KC19-14_16 - 10	2024-05-14 08:05:09	23.503	565.55	21.7375	0.307119	0.0178145	0.14145	0.0987143	x
		KC19-14_16 - 11	2024-05-14 08:06:15	21.8068	441.722	17.0481	0.392914	0.0161424	0.110977	0.127587
		KC19-14_16 - 12	2024-05-14 08:07:16	19.8366	505.091	24.6704	0.3035	0.0193069	-0.144091	0.101284	x
		KC19-14_16 - 13	2024-05-14 08:08:19	23.497	547.889	18.1032	0.301275	0.0174176	0.217258	0.105884
		KC19-14_16 - 14	2024-05-14 08:09:44	3.02713	156.798	10.5633	0.604386	0.025693	-0.316729	0.155672	X
		KC19-14_16 - 15	2024-05-14 08:10:26	23.487	37.3362	1.30088	0.678571	0.00579942	-0.228245	0.178504	X
		KC19-14_16 - 16	2024-05-14 08:11:29	23.483	27.5131	0.752681	0.698383	0.0062951	0.272635	0.132048	X
		KC19-14_16 - 17	2024-05-14 08:18:15	23.454	26.3064	0.748311	0.699296	0.00493692	0.040492	0.134539	X
		KC19-14_16 - 18	2024-05-14 08:19:19	23.477	35.0867	1.18935	0.671148	0.00559221	-0.454471	0.212096	x
		KC19-14_16 - 19	2024-05-14 08:20:22	23.467	358.376	11.4356	0.441823	0.0166585	0.168264	0.109612
		KC19-14_16 - 20	2024-05-14 08:21:28	21.1256	477.239	15.1628	0.338205	0.0170998	0.178274	0.123582
		KC19-14_16 - 21	2024-05-14 08:22:29	23.451	309.695	9.97565	0.505379	0.0164598	0.131426	0.113585
		KC19-14_16 - 22	2024-05-14 08:23:33	22.588	444.63	14.8979	0.408729	0.0199327	-0.10101	0.111525
		KC19-14_16 - 23	2024-05-14 08:24:36	23.507	442.177	15.9399	0.412281	0.0180259	0.0546698	0.101249
		KC19-14_16 - 24	2024-05-14 08:25:39	23.503	443.141	14.2802	0.402217	0.0177527	-0.0779762	0.12268
		KC19-14_16 - 25	2024-05-14 08:32:34	14.4303	230.777	7.10915	0.568147	0.0183968	0.271833	0.121264
		KC19-14_16 - 26	2024-05-14 08:33:28	23.463	440.933	17.3077	0.373495	0.015568	-0.0581376	0.121546
		KC19-14_16 - 27	2024-05-14 08:34:32	15.6401	424.521	16.7414	0.429958	0.0210646	-0.0421934	0.120541
		KC19-14_16 - 28	2024-05-14 08:35:35	23.505	440.678	13.8627	0.392172	0.015054	0.149992	0.117929
		KC19-14_16 - 29	2024-05-14 08:36:38	21.1256	469.045	18.0797	0.374347	0.0178977	0.12665	0.126758
		KC19-14_16 - 30	2024-05-14 08:37:41	23.499	490.681	16.5312	0.359629	0.0142872	0.0992363	0.137829
		KC19-14_16 - 31	2024-05-14 08:38:45	23.491	135.492	3.81651	0.665516	0.0101011	0.0469048	0.151746	X
		KC19-14_16 - 32	2024-05-14 08:39:49	22.7689	446.191	13.9709	0.395958	0.016542	0.124847	0.126316
		KC19-14_16 - 33	2024-05-14 08:46:34	23.49	203.907	9.68929	0.565811	0.0136198	-0.277456	0.115689
		KC19-14_16 - 34	2024-05-14 08:47:41	20.1226	236.709	8.82324	0.619567	0.0186338	0.0682993	0.0952568	X
		KC19-14_16 - 35	2024-05-14 08:48:41	10.9041	102.667	4.77428	0.65761	0.0190616	0.112247	0.0988041	X
		KC19-14_16 - 36	2024-05-14 08:49:46	22.2801	275.628	9.36277	0.539146	0.0159338	-0.0678935	0.122752
		KC19-14_16 - 37	2024-05-14 08:50:47	23.467	393.105	12.2793	0.466672	0.0174973	0.427722	0.121966
		KC19-14_16 - 38	2024-05-14 08:51:51	7.32771	267.745	11.8499	0.556821	0.0204253	0.42082	0.11762	X
		KC19-14_16 - 39	2024-05-14 08:52:54	23.467	496.17	16.0852	0.368792	0.0196898	-0.0275815	0.142906
		KC19-14_16 - 40	2024-05-14 08:53:58	23.515	203.901	13.3077	0.60519	0.017988	-0.282037	0.0724822	X
		KC19-14_16 - 41	2024-05-14 09:00:54	13.1632	236.805	10.7331	0.567542	0.0180313	0.25647	0.10967
		KC19-14_16 - 42	2024-05-14 09:01:57	14.0628	63.3332	2.58302	0.646555	0.00951638	-0.395617	0.155473	x
		KC19-14_16 - 43	2024-05-14 09:02:50	3.06149	48.3917	3.69862	0.671219	0.0219274	-0.363834	0.196689	x
		KC19-14_16 - 44	2024-05-14 09:03:53	5.15436	125.608	7.44479	0.65919	0.0227067	0.333752	0.0875568
		KC19-14_16 - 45	2024-05-14 09:05:16	4.54017	177.903	9.20202	0.558533	0.0262099	0.499632	0.140099	x
		KC19-14_16 - 46	2024-05-14 09:06:00	13.8555	411.657	12.6727	0.43024	0.0164759	0.0913239	0.167619
		KC19-14_16 - 47	2024-05-14 09:07:04	22.9418	333.191	10.1709	0.494248	0.0134152	0.155681	0.15671
		KC19-14_16 - 48	2024-05-14 09:08:07	23.487	236.883	8.56684	0.565673	0.0127904	0.0824303	0.139639
		KC19-14_16 - 49	2024-05-14 09:14:53	23.458	334.409	12.3936	0.482533	0.0144114	-0.0271217	0.133066
		KC19-14_16 - 50	2024-05-14 09:15:56	23.487	472.028	19.4887	0.359652	0.0179549	-0.117729	0.140055
		KC19-14_16 - 51	2024-05-14 09:17:03	20.5065	377.394	15.2049	0.456734	0.020167	-0.129821	0.107066
		KC19-14_16 - 52	2024-05-14 09:18:09	18.123	450.365	17.3582	0.383126	0.0185892	0.0632809	0.0810434
		KC19-14_16 - 53	2024-05-14 09:19:06	23.487	353.002	14.8625	0.46525	0.0188953	0.0890399	0.0900841
		KC19-14_16 - 54	2024-05-14 09:20:10	6.15548	40.8377	1.31504	0.626089	0.00904357	-0.0394613	0.317268	X
		KC19-14_16 - 55	2024-05-14 09:21:13	23.505	17.2955	0.492299	0.678444	0.00423979	-0.220898	0.148728	X
		KC19-14_16 - 56	2024-05-14 09:22:16	23.469	532.028	22.0739	0.310857	0.020227	-0.0946484	0.104234
		Group Stats
KC19-14-W1	118.2	KC19-14_w1
		KC19-14_w1 - 1	2024-07-16 13:18:15	22.989	395.307	7.17902	0.40659	0.00772225	0.049725	0.515395
		KC19-14_w1 - 2	2024-07-16 13:19:30	15.5638	282.897	6.23851	0.503107	0.00872376	-0.163602	0.606945
		KC19-14_w1 - 3	2024-07-16 13:20:29	22.992	570.962	20.6071	0.250683	0.0150219	-0.851568	0.615482
		KC19-14_w1 - 4	2024-07-16 13:21:35	22.955	606.204	12.9138	0.227502	0.00778688	-0.550933	0.616344
		KC19-14_w1 - 5	2024-07-16 13:22:50	14.9659	547.923	11.8837	0.277477	0.00947447	-0.195602	0.575634
		KC19-14_w1 - 6	2024-07-16 13:23:49	22.983	424.249	12.4259	0.380645	0.0106178	-0.616513	0.579934
		KC19-14_w1 - 7	2024-07-16 13:24:56	22.997	287.46	5.42859	0.480205	0.00768175	-0.163044	0.530485
		KC19-14_w1 - 8	2024-07-16 13:26:02	22.955	180.71	6.22713	0.566743	0.00674566	-0.375207	0.531414
		KC19-14_w1 - 9	2024-07-16 13:34:17	22.939	190.644	3.63535	0.570816	0.00712997	-0.16677	0.493315
		KC19-14_w1 - 10	2024-07-16 13:35:24	22.955	242.442	10.2315	0.534463	0.00969863	-0.719339	0.52814
		KC19-14_w1 - 11	2024-07-16 13:36:31	22.987	302.601	8.48206	0.472185	0.00818446	-0.617882	0.535438
		KC19-14_w1 - 12	2024-07-16 13:37:37	23.003	249.134	7.25958	0.532175	0.00774867	-0.52928	0.527546
		KC19-14_w1 - 13	2024-07-16 13:38:44	23.013	232.339	4.86348	0.527567	0.00667038	-0.149158	0.51861
		KC19-14_w1 - 14	2024-07-16 13:39:51	22.983	261.117	8.68949	0.491482	0.0083129	-0.408737	0.476824
		KC19-14_w1 - 15	2024-07-16 13:41:05	15.8094	513.083	14.6807	0.301321	0.0127006	-0.707993	0.569371
		KC19-14_w1 - 16	2024-07-16 13:42:04	15.813	284.718	7.16522	0.486486	0.00827066	-0.197252	0.544957
		KC19-14_w1 - 17	2024-07-16 13:50:19	22.959	309.598	11.8811	0.474764	0.0103319	-0.494878	0.463421
		KC19-14_w1 - 18	2024-07-16 13:51:25	22.985	201.297	8.41916	0.559154	0.00737031	-0.33612	0.559968
		KC19-14_w1 - 19	2024-07-16 13:52:39	15.9246	148.198	4.46362	0.619543	0.0106206	-0.698041	0.495107
		KC19-14_w1 - 20	2024-07-16 13:53:39	22.999	144.33	2.69339	0.613789	0.00602479	-0.28886	0.563246
		KC19-14_w1 - 21	2024-07-16 13:54:45	22.975	177.574	3.87678	0.591439	0.00554486	-0.209331	0.546437
		KC19-14_w1 - 22	2024-07-16 13:55:51	22.945	759.572	17.6865	0.106749	0.00891121	-0.496785	0.458303
		KC19-14_w1 - 23	2024-07-16 13:56:58	22.983	213.719	4.73104	0.556589	0.00584094	0.326897	0.697276
		KC19-14_w1 - 24	2024-07-16 13:58:05	22.969	767.933	16.5094	0.105166	0.00790362	-0.538961	0.528037
		KC19-14_w1 - 25	2024-07-16 14:06:20	22.967	637.154	12.3872	0.204127	0.00751554	0.113211	0.449214
		KC19-14_w1 - 26	2024-07-16 14:07:26	22.997	504.675	15.4302	0.312412	0.0123902	-0.734572	0.526076
		KC19-14_w1 - 27	2024-07-16 14:08:32	22.991	511.788	11.4142	0.295433	0.00874504	-0.297748	0.562631
		KC19-14_w1 - 28	2024-07-16 14:09:39	22.991	341.727	12.4232	0.453515	0.0122144	-0.736959	0.527648
		KC19-14_w1 - 29	2024-07-16 14:10:46	22.967	416.055	9.36972	0.391627	0.00865486	-0.47311	0.508296
		KC19-14_w1 - 30	2024-07-16 14:11:53	22.991	601.329	13.1139	0.23311	0.00778693	-0.192259	0.513609
		KC19-14_w1 - 31	2024-07-16 14:13:03	19.7083	396.779	14.5945	0.404077	0.0121573	-0.671233	0.523335
		KC19-14_w1 - 32	2024-07-16 14:14:06	22.999	426.055	20.0475	0.375593	0.0147414	-0.739599	0.548095
		KC19-14_w1 - 33	2024-07-16 14:22:24	19.5672	525.642	9.79941	0.299107	0.00954567	0.0309282	0.561489
		KC19-14_w1 - 34	2024-07-16 14:23:30	20.1124	287.465	9.38471	0.500049	0.0111215	-0.717269	0.487724
		KC19-14_w1 - 35	2024-07-16 14:24:34	22.969	645.993	13.042	0.190957	0.00827808	-0.224345	0.44277
		KC19-14_w1 - 36	2024-07-16 14:25:40	22.943	362.774	14.984	0.429978	0.0164548	-0.814613	0.52104
		KC19-14_w1 - 37	2024-07-16 14:26:58	11.8176	211.676	14.1126	0.556993	0.0122986	-0.545685	0.511306
		KC19-14_w1 - 38	2024-07-16 14:27:54	22.985	412.899	12.0584	0.398253	0.0120065	-0.653837	0.560372
		KC19-14_w1 - 39	2024-07-16 14:29:00	22.991	423.847	16.2491	0.384171	0.0151595	-0.79854	0.53484
		KC19-14_w1 - 40	2024-07-16 14:30:07	22.897	691.402	15.4015	0.146984	0.00905426	-0.475914	0.458075
		KC19-14_w1 - 41	2024-07-16 14:38:21	23.023	470.44	14.3417	0.337644	0.0108912	-0.583861	0.549072
		KC19-14_w1 - 42	2024-07-16 14:39:28	22.983	459.617	14.6449	0.351571	0.0135295	-0.761398	0.565378
		KC19-14_w1 - 43	2024-07-16 14:40:35	22.991	579.683	16.1514	0.241829	0.0130822	-0.6937	0.459297
		KC19-14_w1 - 44	2024-07-16 14:41:49	15.3597	505.797	16.3925	0.30899	0.0152296	-0.551456	0.490059
		KC19-14_w1 - 45	2024-07-16 14:42:49	22.963	271.423	14.6765	0.505389	0.0146442	-0.817317	0.510026
		KC19-14_w1 - 46	2024-07-16 14:43:55	23.067	496.548	10.9309	0.309015	0.0092607	-0.302758	0.575945
		KC19-14_w1 - 47	2024-07-16 14:45:02	23.043	524.951	12.3755	0.289416	0.00957407	-0.52091	0.59852
		KC19-14_w1 - 48	2024-07-16 14:46:09	11.7047	373.784	15.8941	0.411728	0.0143884	-0.386048	0.525751
KC19-14-D	121	KC19-14_D - 1	2024-01-29 08:13:12	23.015	358.419	6.87948	0.411643	0.00871057	-0.358341	0.685528
		KC19-14_D - 2	2024-01-29 08:14:16	22.955	268.067	9.02971	0.501228	0.00946568	-0.689248	0.788701
		KC19-14_D - 3	2024-01-29 08:15:20	22.993	276.992	7.50992	0.479256	0.00857204	-0.560388	0.826007
		KC19-14_D - 4	2024-01-29 08:16:23	22.955	308.518	12.1872	0.465085	0.0123507	-0.686679	0.604333
		KC19-14_D - 5	2024-01-29 08:17:26	22.999	612.208	13.3585	0.198717	0.0102777	-0.528081	0.771357
		KC19-14_D - 6	2024-01-29 08:18:30	22.951	438.71	12.6829	0.370071	0.00977829	-0.581246	0.740011
		KC19-14_D - 7	2024-01-29 08:19:33	23.007	622.526	12.9617	0.200239	0.00829643	-0.329366	0.783189
		KC19-14_D - 8	2024-01-29 08:20:36	22.973	409.399	8.97563	0.379908	0.00843637	-0.235191	0.82813
		KC19-14_D - 9	2024-01-29 08:27:20	22.995	385.615	7.90775	0.278978	0.00929293	-0.0883598	0.371741	x
		KC19-14_D - 10	2024-01-29 08:28:24	22.975	212.199	5.00633	0.557027	0.00784817	-0.251528	0.662023
		KC19-14_D - 11	2024-01-29 08:29:27	22.983	324.016	9.25465	0.449292	0.00907815	-0.304684	0.632209
		KC19-14_D - 12	2024-01-29 08:30:30	23.001	597.907	13.2818	0.214496	0.0116545	-0.566692	0.556158
		KC19-14_D - 13	2024-01-29 08:31:34	22.985	114.095	6.47336	0.421885	0.0136045	0.028907	0.0545513	X
		KC19-14_D - 14	2024-01-29 08:32:37	22.997	293.509	6.55908	0.458377	0.00768117	-0.0534233	0.57775
		KC19-14_D - 15	2024-01-29 08:33:40	22.975	375.985	8.50587	0.350368	0.00851169	-0.349027	0.568065	x
		KC19-14_D - 16	2024-01-29 08:34:44	22.961	350.645	7.33934	0.438675	0.00901434	-0.323967	0.622762
		KC19-14_D - 17	2024-01-29 08:41:28	22.993	199.591	11.0178	0.399689	0.0170021	-0.130152	0.0707874	X
		KC19-14_D - 18	2024-01-29 08:42:31	23.015	781.101	26.8904	0.0559206	0.0132368	0.0648648	0.153168	x
		KC19-14_D - 19	2024-01-29 08:43:34	22.983	818.918	31.7991	0.0221608	0.0141154	0.119712	0.128315	X
		KC19-14_D - 20	2024-01-29 08:44:38	22.971	774.207	26.1799	0.0524655	0.0128373	0.00887935	0.187944	x
		KC19-14_D - 21	2024-01-29 08:45:41	22.995	24.6441	1.29799	0.709373	0.00631446	-0.265263	0.155382	X
		KC19-14_D - 22	2024-01-29 08:46:44	22.949	45.6242	1.12505	0.646459	0.00794556	0.226165	0.112821	x
		KC19-14_D - 23	2024-01-29 08:47:48	22.971	16.6067	0.423209	0.703	0.00488161	-0.0325823	0.14443
		KC19-14_D - 24	2024-01-29 08:48:51	22.999	147.508	4.69491	0.588995	0.0141426	0.0972259	0.0966508
		KC19-14_D - 25	2024-01-29 08:55:35	22.959	620.224	13.6202	0.195039	0.00838892	-0.138162	0.554015
		KC19-14_D - 26	2024-01-29 08:56:38	22.977	757.85	14.6792	0.0863052	0.00486393	-0.207755	0.884246
		KC19-14_D - 27	2024-01-29 08:57:42	22.965	685.096	12.5346	0.162524	0.0061346	-0.09313	0.780777
		KC19-14_D - 28	2024-01-29 08:58:45	22.991	531.841	12.0953	0.280814	0.00771317	-0.452246	0.800909
		KC19-14_D - 29	2024-01-29 08:59:48	22.973	532.702	21.8485	0.199366	0.0231325	-0.128108	0.0895766	X
		KC19-14_D - 30	2024-01-29 09:00:52	23.003	234.517	9.5359	0.339069	0.0188804	0.033092	0.0663901	X
		KC19-14_D - 31	2024-01-29 09:01:55	22.951	223.484	7.87514	0.366238	0.0180874	0.401815	0.0629696	X
		KC19-14_D - 32	2024-01-29 09:02:59	22.995	98.7003	3.69678	0.535637	0.0152922	0.0644805	0.0583563	X
		KC19-14_D - 33	2024-01-29 09:09:43	22.995	181.045	7.01028	0.569871	0.00748644	-0.388653	0.547115
		KC19-14_D - 34	2024-01-29 09:10:45	19.3098	706.198	16.4809	0.152588	0.00775113	-0.0571807	0.811894
		KC19-14_D - 35	2024-01-29 09:11:49	22.967	691.607	12.0784	0.145322	0.00694355	-0.17039	0.816217
		KC19-14_D - 36	2024-01-29 09:12:52	22.991	632.362	12.5189	0.209831	0.0117043	-0.740889	0.776789
		KC19-14_D - 37	2024-01-29 09:13:55	23.019	229.411	8.51247	0.521552	0.00900396	-0.723961	0.821428
		KC19-14_D - 38	2024-01-29 09:14:59	22.4743	308.475	5.81231	0.470615	0.00702009	-0.35928	1.04208
		KC19-14_D - 39	2024-01-29 09:16:02	22.967	297.669	6.43704	0.466595	0.00811866	-0.0794176	0.950689
		KC19-14_D - 40	2024-01-29 09:17:05	22.975	664.634	12.7851	0.177586	0.00952821	-0.408515	0.657094
		KC19-14_D - 41	2024-01-29 09:23:50	23.005	650.155	11.0368	0.178846	0.00602562	0.0457291	0.752875
		KC19-14_D - 42	2024-01-29 09:24:53	23.023	640.369	10.7434	0.192117	0.00541097	0.340725	0.837975
		KC19-14_D - 43	2024-01-29 09:25:56	22.967	757.808	13.3985	0.0897369	0.00547109	-0.0412106	0.87202
		KC19-14_D - 44	2024-01-29 09:26:59	22.941	630.37	18.5736	0.185262	0.0108786	-0.647991	0.761293
		KC19-14_D - 45	2024-01-29 09:28:02	22.981	458.882	9.11527	0.339351	0.00773785	-0.393943	0.913929
		KC19-14_D - 46	2024-01-29 09:29:07	22.989	620.257	15.7457	0.205552	0.0161597	-0.720019	0.978382
		KC19-14_D - 47	2024-01-29 09:30:10	22.959	476.714	7.59819	0.327374	0.00762843	-0.370448	0.962492
		KC19-14_D - 48	2024-01-29 09:31:13	22.959	688.933	11.9287	0.14721	0.00552872	0.102745	0.775217
KC19-14W2a	126.6	KC19-14_w2	00:00:00	0
		KC19-14_w2 - 1	2024-07-16 14:54:27	20.2656	143.135	2.4466	0.621767	0.00564637	0.0798494	0.584232
		KC19-14_w2 - 2	2024-07-16 14:55:31	22.9639	207.039	4.32597	0.566116	0.00679762	-0.253735	0.646014
		KC19-14_w2 - 3	2024-07-16 14:56:38	22.991	70.8264	1.70459	0.677187	0.00477044	-0.448203	0.627718
		KC19-14_w2 - 4	2024-07-16 14:57:50	18.0586	151.268	5.31169	0.596125	0.00715985	-0.38952	0.65875
		KC19-14_w2 - 5	2024-07-16 14:58:51	23.013	127.623	3.426	0.614778	0.00495865	-0.30126	0.684039
		KC19-14_w2 - 6	2024-07-16 14:59:58	23.003	140.041	2.57848	0.610996	0.00516558	0.0317747	0.663878
		KC19-14_w2 - 7	2024-07-16 15:01:07	21.1301	147.956	3.43111	0.614962	0.0061175	-0.298897	0.642591
		KC19-14_w2 - 8	2024-07-16 15:02:12	22.991	128.576	3.34408	0.615066	0.00621226	-0.55397	0.653848
		KC19-14_w2 - 9	2024-07-16 15:10:25	23.9578	433.242	22.0075	0.365297	0.0168173	-0.873088	0.662801
		KC19-14_w2 - 10	2024-07-16 15:11:33	22.973	440.414	9.0958	0.36496	0.00857544	-0.221962	0.692043
		KC19-14_w2 - 11	2024-07-16 15:12:39	22.959	423.556	7.33761	0.381826	0.00691915	-0.304727	0.764168
		KC19-14_w2 - 12	2024-07-16 15:13:46	22.983	310.625	9.14614	0.472422	0.00943186	-0.674428	0.75552
		KC19-14_w2 - 13	2024-07-16 15:14:56	11.6955	367.056	10.2974	0.424362	0.00995721	-0.486152	0.763545
		KC19-14_w2 - 14	2024-07-16 15:16:00	22.983	337.629	10.9362	0.461699	0.00922941	-0.630848	0.754183	x
		KC19-14_w2 - 15	2024-07-16 15:17:10	18.825	421.918	11.5516	0.379885	0.0106341	-0.64604	0.719266
		KC19-14_w2 - 16	2024-07-16 15:18:13	23.003	457.832	14.5574	0.350699	0.0113646	-0.725986	0.735734
		KC19-14_w2 - 17	2024-07-16 15:25:21	22.991	127.476	3.91894	0.628073	0.0058799	-0.436928	0.7398
		KC19-14_w2 - 18	2024-07-16 15:26:26	22.971	121.78	2.81296	0.638291	0.00511918	-0.419166	0.744766
		KC19-14_w2 - 19	2024-07-16 15:27:33	22.955	140.776	2.61644	0.607534	0.00511595	-0.275269	0.701994
		KC19-14_w2 - 20	2024-07-16 15:28:40	22.981	135.971	3.7389	0.622673	0.00525027	-0.274866	0.735138
		KC19-14_w2 - 21	2024-07-16 15:30:04	6.05727	140.563	3.05874	0.607722	0.00917902	0.129948	0.624455
		KC19-14_w2 - 22	2024-07-16 15:30:53	23.105	146.91	5.49327	0.598785	0.00665045	-0.616346	0.703337	X
		KC19-14_w2 - 23	2024-07-16 15:32:01	22.947	106.762	1.86824	0.631638	0.00425882	-0.276852	0.707217
		KC19-14_w2 - 24	2024-07-16 15:33:07	11.4388	114.862	5.44931	0.634653	0.0062467	-0.40034	0.807195	x
KC19-14-W2b	128.1	KC19-14_w2 - 25	2024-07-16 15:40:19	17.7365	185.53	4.35794	0.5586	0.00640929	-0.346911	0.716894
		KC19-14_w2 - 26	2024-07-16 15:41:21	22.975	157.912	3.4162	0.575601	0.00619368	-0.119051	0.584865	x
		KC19-14_w2 - 27	2024-07-16 15:42:28	15.5365	152.164	4.43632	0.581945	0.0069027	-0.469126	0.868385	x
		KC19-14_w2 - 28	2024-07-16 15:43:34	19.7923	188.786	4.5622	0.54874	0.00744481	-0.406345	0.529259	x
		KC19-14_w2 - 29	2024-07-16 15:44:41	15.1669	108.846	3.17061	0.645841	0.00476591	-0.217269	0.802109
		KC19-14_w2 - 30	2024-07-16 15:45:48	22.969	48.9237	0.977889	0.702369	0.00327191	-0.212342	0.672508
		KC19-14_w2 - 31	2024-07-16 15:47:02	15.5039	59.3179	2.01899	0.695102	0.00508828	-0.657503	0.706833
		KC19-14_w2 - 32	2024-07-16 15:48:02	23.027	54.5991	1.17484	0.6927	0.00330139	-0.19903	0.708663
		KC19-14_w2 - 33	2024-07-16 15:55:09	22.993	39.3954	0.628993	0.70971	0.00304192	-0.0116158	0.629715
		KC19-14_w2 - 34	2024-07-16 15:56:15	22.967	46.4596	0.7678	0.699753	0.00354685	-0.0630168	0.599079
		KC19-14_w2 - 35	2024-07-16 15:57:22	22.983	43.5377	0.65672	0.699333	0.00372604	0.215799	0.563652
		KC19-14_w2 - 36	2024-07-16 15:58:29	22.983	27.4748	0.453983	0.719513	0.00306346	-0.0622586	0.516076
		KC19-14_w2 - 37	2024-07-16 15:59:35	22.953	141.869	3.30562	0.601158	0.00539788	-0.286636	0.808497
		KC19-14_w2 - 38	2024-07-16 16:00:41	23.007	179.496	4.55368	0.565864	0.00702588	-0.597478	0.732904
		KC19-14_w2 - 39	2024-07-16 16:01:48	10.4562	231.491	5.44874	0.530424	0.00724792	0.23866	0.819559
		KC19-14_w2 - 40	2024-07-16 16:02:55	17.6407	157.127	4.28666	0.589306	0.00732966	-0.182724	0.670318
KC19-14-17	129	KC19-14_17 - 1	2024-05-14 09:44:38	12.2267	221.313	8.43925	0.537369	0.0191665	0.0573274	0.167613	X
		KC19-14_17 - 2	2024-05-14 09:45:37	18.9375	242.054	9.93782	0.51704	0.0176108	0.124588	0.0834933	x
		KC19-14_17 - 3	2024-05-14 09:46:56	8.5335	301.124	23.0528	0.472138	0.0356894	0.120632	0.0594356
		KC19-14_17 - 4	2024-05-14 09:47:45	23.499	346.716	13.4756	0.414194	0.0227652	0.190732	0.0478124
		KC19-14_17 - 5	2024-05-14 09:48:59	12.5534	293.196	7.98741	0.474679	0.015889	-0.0149144	0.216548
		KC19-14_17 - 6	2024-05-14 09:49:57	18.1509	129.618	6.1103	0.641194	0.019964	0.0146515	0.0575574	X
		KC19-14_17 - 7	2024-05-14 09:51:04	14.9199	421.078	17.24	0.334298	0.0229234	0.388667	0.0885645
		KC19-14_17 - 8	2024-05-14 09:52:00	21.9246	522.941	13.6711	0.244171	0.0113097	0.337431	0.174386
		KC19-14_17 - 9	2024-05-14 09:58:49	18.4505	546.385	16.0583	0.208158	0.0146714	-0.0893634	0.179027
		KC19-14_17 - 10	2024-05-14 09:59:48	23.497	569.45	16.9636	0.163517	0.0106753	-0.0224062	0.154115
		KC19-14_17 - 11	2024-05-14 10:00:55	19.5888	474.851	15.108	0.248886	0.0171733	0.0873554	0.123755	X
		KC19-14_17 - 12	2024-05-14 10:01:58	19.6344	576.14	18.2924	0.186251	0.0123989	-0.112219	0.162271
		KC19-14_17 - 13	2024-05-14 10:02:59	22.5476	542.439	18.5683	0.22333	0.0134716	0.406614	0.116406
		KC19-14_17 - 14	2024-05-14 10:04:02	22.0335	493.121	17.6981	0.299112	0.0194571	0.0992041	0.0886739
		KC19-14_17 - 15	2024-05-14 10:05:06	22.0591	444.023	17.61	0.324501	0.0190042	0.0887692	0.0719589
		KC19-14_17 - 16	2024-05-14 10:06:10	21.2459	442.981	17.9994	0.334236	0.0215869	0.306944	0.0637162
		KC19-14_17 - 17	2024-05-14 10:12:54	16.0964	240.543	8.10753	0.528503	0.0145436	-0.218019	0.164612	X
		KC19-14_17 - 18	2024-05-14 10:14:09	12.0337	164.275	8.93011	0.585087	0.0177486	-0.300205	0.158132	X
		KC19-14_17 - 19	2024-05-14 10:15:01	23.471	289.975	9.71834	0.461582	0.0175858	0.198764	0.0987585	x
		KC19-14_17 - 20	2024-05-14 10:16:06	22.3174	263.654	10.7015	0.449973	0.0182882	0.0514865	0.0697597	X
		KC19-14_17 - 21	2024-05-14 10:17:08	23.491	326.151	10.9991	0.455757	0.0166084	-0.093418	0.0976325
		KC19-14_17 - 22	2024-05-14 10:18:18	16.7478	179.897	5.56146	0.612296	0.0128963	0.238836	0.138092
		KC19-14_17 - 23	2024-05-14 10:19:32	4.33171	471.372	21.6377	0.236518	0.0267179	-0.0428225	0.216668	X
		KC19-14_17 - 24	2024-05-14 10:20:30	10.9739	430.878	19.6512	0.281601	0.0194753	0.0496984	0.11226	X
		KC19-14_17 - 25	2024-05-14 10:27:09	17.6016	585.412	15.8628	0.155737	0.010123	0.248437	0.228474
		KC19-14_17 - 26	2024-05-14 10:28:08	22.1607	537.706	16.7112	0.217888	0.0165862	-0.31923	0.238692
		KC19-14_17 - 27	2024-05-14 10:29:19	14.6416	434.391	12.6614	0.314668	0.0144505	0.279616	0.22542
		KC19-14_17 - 28	2024-05-14 10:30:26	11.6057	240.234	10.9609	0.471032	0.0174548	-0.0976006	0.154084	X
		KC19-14_17 - 29	2024-05-14 10:31:29	11.4896	536.518	28.4928	0.237128	0.0264812	-0.144237	0.0796267
		KC19-14_17 - 30	2024-05-14 10:32:21	23.475	452.482	17.7529	0.306013	0.0183794	0.188304	0.0876635
		KC19-14_17 - 31	2024-05-14 10:33:27	20.4055	479.286	20.0177	0.304288	0.0209997	0.457325	0.0765301
		KC19-14_17 - 32	2024-05-14 10:34:27	23.459	383.809	14.8291	0.358379	0.0207885	0.16216	0.0713939
		KC19-14_17 - 33	2024-05-14 10:41:18	17.8715	465.958	15.0184	0.304115	0.0158714	-0.0791928	0.143001
		KC19-14_17 - 34	2024-05-14 10:42:22	17.3947	483.182	12.2176	0.288839	0.0137881	0.134093	0.14639
		KC19-14_17 - 35	2024-05-14 10:43:21	22.4909	468.459	14.8558	0.284514	0.0131503	0.215671	0.100073
		KC19-14_17 - 36	2024-05-14 10:44:23	22.7119	512.117	15.8932	0.23133	0.0152569	0.263231	0.110791
		KC19-14_17 - 37	2024-05-14 10:45:30	17.5315	243.181	6.45048	0.566373	0.0143917	0.165609	0.146587
		KC19-14_17 - 38	2024-05-14 10:46:45	8.13941	424.078	20.4807	0.371375	0.0236192	0.182979	0.131544
		KC19-14_17 - 39	2024-05-14 10:47:37	19.2576	421.075	13.0096	0.320117	0.0151117	0.252926	0.121795
		KC19-14_17 - 40	2024-05-14 10:48:41	18.9244	410.946	15.1947	0.370199	0.0184713	0.373322	0.0930497
		KC19-14_17 - 41	2024-05-14 10:56:07	21.9788	386.769	9.19302	0.375903	0.0106951	0.224185	0.211454
		KC19-14_17 - 42	2024-05-14 10:57:09	23.491	257.451	6.7837	0.536547	0.0130358	-0.0348647	0.173508
		KC19-14_17 - 43	2024-05-14 10:58:19	15.6429	271.867	11.7815	0.487269	0.0253814	0.27393	0.0665318
		KC19-14_17 - 44	2024-05-14 10:59:19	20.223	250.978	9.57071	0.544726	0.0192204	0.262128	0.0697676
		KC19-14_17 - 45	2024-05-14 11:00:18	23.483	101.47	2.72789	0.716384	0.00792	0.236438	0.185024
		KC19-14_17 - 46	2024-05-14 11:01:26	19.6221	306.031	8.59148	0.492457	0.0147857	0.293693	0.13901
		KC19-14_17 - 47	2024-05-14 11:02:25	23.491	146.251	5.14492	0.630087	0.0162714	0.158938	0.0591348	X
		KC19-14_17 - 48	2024-05-14 11:03:28	23.467	107.229	4.62803	0.690576	0.0178188	0.164067	0.0410356
		KC19-14_17 - 49	2024-05-14 11:10:14	23.47	59.4696	1.78339	0.779149	0.0129975	0.233034	0.0595094
		KC19-14_17 - 50	2024-05-14 11:11:20	21.6424	197.46	5.03952	0.608463	0.0153566	0.171685	0.125368
		KC19-14_17 - 51	2024-05-14 11:12:21	23.479	261.573	8.3193	0.543821	0.0158141	0.0796696	0.10912
		KC19-14_17 - 52	2024-05-14 11:13:24	23.459	303.805	10.4688	0.481197	0.0166416	0.0483758	0.116371
		KC19-14_17 - 53	2024-05-14 11:14:30	21.3024	216.853	8.80811	0.59378	0.0204418	0.258594	0.0620711
		KC19-14_17 - 54	2024-05-14 11:15:36	15.5742	109.962	3.47842	0.71998	0.018134	0.331893	0.0915207	x
		KC19-14_17 - 55	2024-05-14 11:16:34	23.467	265.875	8.6974	0.555105	0.0139594	-0.0298805	0.14807
		KC19-14_17 - 56	2024-05-14 11:17:57	5.22676	331.294	20.252	0.451309	0.036332	0.0197877	0.136732
KC19-14-E	149	KC19-14_E - 1	2024-01-29 09:49:59	22.975	501.119	14.0856	0.211853	0.0128904	0.0301117	0.168038
		KC19-14_E - 2	2024-01-29 09:51:03	22.965	531.071	12.2842	0.190696	0.0107684	-0.322102	0.321776
		KC19-14_E - 3	2024-01-29 09:52:07	22.969	483.338	12.3607	0.242814	0.0120775	-0.298374	0.346641
		KC19-14_E - 4	2024-01-29 09:53:11	23.005	587.411	13.0268	0.122921	0.0100511	-0.113295	0.338163
		KC19-14_E - 5	2024-01-29 09:54:15	22.981	598.72	12.9273	0.125094	0.00817554	-0.3789	0.43107
		KC19-14_E - 6	2024-01-29 09:55:18	23.003	476.963	14.1597	0.238663	0.0140356	-0.413471	0.233905
		KC19-14_E - 7	2024-01-29 09:56:22	22.953	371.108	10.303	0.358462	0.0124904	-0.221179	0.269558
		KC19-14_E - 8	2024-01-29 09:57:26	22.975	491.831	12.3141	0.242425	0.00961813	0.140502	0.335034
		KC19-14_E - 9	2024-01-29 10:04:11	22.981	571.249	13.078	0.149458	0.00909872	0.0630867	0.320472
		KC19-14_E - 10	2024-01-29 10:05:15	23.021	215.806	8.36561	0.509804	0.013863	-0.499555	0.256248
		KC19-14_E - 11	2024-01-29 10:06:18	23.031	234.072	5.28804	0.480687	0.0102257	-0.00609901	0.262966
		KC19-14_E - 12	2024-01-29 10:07:22	23.005	475.796	12.3016	0.256077	0.0106305	-0.189195	0.358848
		KC19-14_E - 13	2024-01-29 10:08:26	22.949	400.454	10.7689	0.321814	0.0116722	-0.223364	0.390004
		KC19-14_E - 14	2024-01-29 10:09:30	22.975	141.102	4.22093	0.588192	0.010696	-0.305295	0.25119
		KC19-14_E - 15	2024-01-29 10:10:34	22.983	179.46	4.62323	0.549545	0.00976565	-0.0315819	0.262384
		KC19-14_E - 16	2024-01-29 10:11:38	22.973	535.16	12.5011	0.200694	0.0110448	0.0227389	0.315774
		KC19-14_E - 17	2024-01-29 10:18:22	22.965	222.172	5.29009	0.500036	0.0103842	-0.109514	0.2988
		KC19-14_E - 18	2024-01-29 10:19:26	22.989	558.211	19.3323	0.188235	0.0147743	-0.419461	0.204249
		KC19-14_E - 19	2024-01-29 10:20:30	22.971	362.159	8.33949	0.389313	0.0138388	0.390441	0.203733
		KC19-14_E - 20	2024-01-29 10:21:34	22.973	341.601	7.17503	0.392237	0.0119061	0.38683	0.218822
		KC19-14_E - 21	2024-01-29 10:22:38	22.975	329.293	19.287	0.373023	0.0212366	-0.627839	0.165495	X
		KC19-14_E - 22	2024-01-29 10:23:42	22.967	294.051	10.9159	0.416479	0.0173404	-0.0967913	0.144557
		KC19-14_E - 23	2024-01-29 10:24:45	23.015	564.937	15.1366	0.176587	0.0108338	0.277034	0.202821
		KC19-14_E - 24	2024-01-29 10:25:49	23.007	430.911	11.9795	0.30905	0.0131301	0.0247545	0.201871
		KC19-14_E - 25	2024-01-29 10:32:34	22.999	157.479	6.45537	0.560924	0.0141085	-0.113198	0.13085
		KC19-14_E - 26	2024-01-29 10:33:38	23.025	201.476	8.16628	0.514411	0.0124889	0.0484203	0.157364
		KC19-14_E - 27	2024-01-29 10:34:42	22.983	424.227	18.1464	0.304374	0.0173952	-0.493486	0.24042
		KC19-14_E - 28	2024-01-29 10:35:45	23.009	243.242	10.4547	0.481121	0.0166152	-0.445492	0.233366
		KC19-14_E - 29	2024-01-29 10:36:49	22.991	415.916	16.8156	0.336651	0.0206447	-0.343003	0.131819
		KC19-14_E - 30	2024-01-29 10:37:54	22.983	443.139	12.1946	0.286171	0.0156319	-0.0980479	0.172383
		KC19-14_E - 31	2024-01-29 10:38:57	22.995	218.388	6.42861	0.504724	0.0145996	0.0990031	0.133254
		KC19-14_E - 32	2024-01-29 10:40:01	22.993	310.776	10.9339	0.408525	0.0160046	-0.335197	0.167953
		KC19-14_E - 33	2024-01-29 10:46:46	22.985	251.851	10.7687	0.474963	0.0161478	-0.257565	0.1605
		KC19-14_E - 34	2024-01-29 10:47:50	22.997	248.599	8.09731	0.479526	0.0157369	-0.0359098	0.168395
		KC19-14_E - 35	2024-01-29 10:48:53	22.991	522.437	16.8823	0.225495	0.0137408	-0.0490499	0.221653
		KC19-14_E - 36	2024-01-29 10:49:57	22.981	388.283	14.018	0.364625	0.0152024	-0.376738	0.214914
		KC19-14_E - 37	2024-01-29 10:51:01	22.991	250.136	10.4224	0.466185	0.0184503	0.0285553	0.111163
		KC19-14_E - 38	2024-01-29 10:52:05	22.975	339.082	10.4284	0.408182	0.0172006	-0.206425	0.146847
		KC19-14_E - 39	2024-01-29 10:53:08	22.961	449.845	16.4601	0.283549	0.0175197	-0.163801	0.163604
		KC19-14_E - 40	2024-01-29 10:54:12	23.023	492.545	18.3244	0.229588	0.0187472	-0.424067	0.171628
		KC19-14_E - 41	2024-01-29 11:00:57	22.991	122.965	5.70845	0.608135	0.0132579	-0.0883193	0.118498
		KC19-14_E - 42	2024-01-29 11:02:00	22.967	188.009	7.45429	0.556734	0.0172532	0.079721	0.0943435	x
		KC19-14_E - 43	2024-01-29 11:03:04	23.015	307.163	11.0955	0.449151	0.0166472	-0.0297438	0.156503	x
		KC19-14_E - 44	2024-01-29 11:04:08	22.975	388.769	12.6551	0.358696	0.0167025	-0.158955	0.158623
		KC19-14_E - 45	2024-01-29 11:05:12	22.983	77.8814	2.18567	0.654321	0.012115	-0.171714	0.11679	x
		KC19-14_E - 46	2024-01-29 11:06:16	22.975	317.713	11.3661	0.430193	0.0176774	-0.00801923	0.126007
		KC19-14_E - 47	2024-01-29 11:07:20	22.977	32.1471	0.621972	0.662767	0.00629228	0.0978241	0.137405	x
		KC19-14_E - 48	2024-01-29 11:08:23	23.017	40.1187	1.44076	0.607442	0.00718667	-0.219218	0.124948	x
		KC19-14_E - 49	2024-01-29 11:15:08	22.995	263.716	9.5669	0.458526	0.0134164	-0.107941	0.203988
		KC19-14_E - 50	2024-01-29 11:16:12	22.975	460.557	14.6579	0.272847	0.015461	-0.0256054	0.197316
		KC19-14_E - 51	2024-01-29 11:17:16	22.973	563.342	21.5827	0.196441	0.0162643	-0.396245	0.193173	x
		KC19-14_E - 52	2024-01-29 11:18:19	23.019	419.463	12.4304	0.324817	0.0139311	0.0627664	0.20065
		KC19-14_E - 53	2024-01-29 11:19:23	22.993	422.176	15.8137	0.301973	0.0160765	-0.332216	0.215942
		KC19-14_E - 54	2024-01-29 11:20:27	22.967	600.382	16.9501	0.127284	0.00956659	0.19581	0.229288
		KC19-14_E - 55	2024-01-29 11:21:31	22.983	577.578	15.7777	0.175691	0.0136304	-0.0999188	0.207694
		KC19-14_E - 56	2024-01-29 11:22:35	22.991	561.175	14.0941	0.181513	0.00997048	0.226677	0.248818
KC19-14-18	164	KC19-14_18 - 1	2024-05-14 11:24:23	23.494	148.329	6.01335	0.569463	0.00995453	-0.162451	0.130948	X
		KC19-14_18 - 2	2024-05-14 11:25:27	23.501	134.248	5.0679	0.602708	0.0106757	-0.122966	0.134188
		KC19-14_18 - 3	2024-05-14 11:26:29	10.314	270.654	11.1058	0.476556	0.0212427	-0.193863	0.173622
		KC19-14_18 - 4	2024-05-14 11:27:35	21.9107	179.82	5.72271	0.556898	0.011521	-0.0754855	0.170781
		KC19-14_18 - 5	2024-05-14 11:28:46	14.7296	97.1687	4.84931	0.668021	0.0125985	-0.186807	0.1409	x
		KC19-14_18 - 6	2024-05-14 11:29:40	23.483	310.186	8.12301	0.437158	0.0120984	-0.257348	0.168938
		KC19-14_18 - 7	2024-05-14 11:30:52	10.8632	78.6953	5.05791	0.649521	0.0118726	0.010858	0.146135	x
		KC19-14_18 - 8	2024-05-14 11:32:02	8.35229	278.013	14.7767	0.424972	0.0231242	0.271866	0.139595	X
		KC19-14_18 - 9	2024-05-14 11:38:33	23.496	283.939	9.28355	0.492797	0.0164268	0.0474875	0.110881	X
		KC19-14_18 - 10	2024-05-14 11:39:36	15.7022	320.543	12.7829	0.46399	0.0228698	-0.190787	0.138372	X
		KC19-14_18 - 11	2024-05-14 11:40:40	23.487	285.306	9.04738	0.475869	0.0159059	0.104223	0.103274
		KC19-14_18 - 12	2024-05-14 11:41:42	17.401	313.761	10.084	0.445955	0.0129256	0.187243	0.156908	x
		KC19-14_18 - 13	2024-05-14 11:42:46	23.503	145.636	5.16614	0.612139	0.0132567	0.107828	0.103892
		KC19-14_18 - 14	2024-05-14 11:43:50	23.495	266.241	7.86802	0.499445	0.0134617	-0.029709	0.136117	x
		KC19-14_18 - 15	2024-05-14 11:44:52	6.45962	293.8	14.9765	0.485727	0.0252504	0.231788	0.170096
		KC19-14_18 - 16	2024-05-14 11:46:03	17.6073	141.292	6.97811	0.612032	0.011598	-0.0957761	0.172519
		KC19-14_18 - 17	2024-05-14 11:52:42	23.466	98.3629	3.61946	0.63589	0.00980509	-0.0966399	0.121536	X
		KC19-14_18 - 18	2024-05-14 11:53:49	20.4869	140.746	5.63434	0.596584	0.0115497	0.0726819	0.134649
		KC19-14_18 - 19	2024-05-14 11:54:54	18.57	114.478	5.20621	0.60134	0.0116117	-0.00190248	0.133202	X
		KC19-14_18 - 20	2024-05-14 11:55:55	21.2043	283.368	10.1108	0.462748	0.0166752	-0.110025	0.144884
		KC19-14_18 - 21	2024-05-14 11:56:55	23.499	283.159	10.7426	0.496779	0.0216298	0.240969	0.0825195	x
		KC19-14_18 - 22	2024-05-14 11:57:59	23.467	174.866	6.84756	0.607641	0.0195015	0.285431	0.0539823	X
		KC19-14_18 - 23	2024-05-14 11:59:02	23.489	139.918	4.50865	0.646122	0.0129497	0.0855726	0.108178	X
		KC19-14_18 - 24	2024-05-14 12:00:05	23.499	112.74	4.66842	0.649578	0.0129664	0.00853126	0.0890498
		KC19-14_18 - 25	2024-05-14 12:06:52	18.6405	163.141	6.28897	0.581659	0.0136252	-0.28326	0.139083
		KC19-14_18 - 26	2024-05-14 12:07:57	21.4062	127.354	4.24181	0.614421	0.010353	-0.0580528	0.160673
		KC19-14_18 - 27	2024-05-14 12:08:58	23.459	151.414	5.33008	0.589508	0.012088	-0.0387104	0.117263
		KC19-14_18 - 28	2024-05-14 12:10:02	23.495	163.308	6.54942	0.582944	0.0119073	-0.0784073	0.163752
		KC19-14_18 - 29	2024-05-14 12:11:06	22.5281	280.959	9.08257	0.496745	0.0142308	-0.0156448	0.163062	X
		KC19-14_18 - 30	2024-05-14 12:12:07	23.511	205.115	6.86424	0.536792	0.0118051	-0.209097	0.170734
		KC19-14_18 - 31	2024-05-14 12:13:12	23.485	152.656	7.74501	0.640371	0.0204677	0.144146	0.0533747	X
		KC19-14_18 - 32	2024-05-14 12:14:19	19.567	145.018	6.64462	0.613054	0.0201906	0.15637	0.0508592
		KC19-14_18 - 33	2024-05-14 12:21:07	16.9622	160.954	5.88759	0.602556	0.0149808	-0.0802978	0.112458
		KC19-14_18 - 34	2024-05-14 12:22:04	23.523	233.115	8.41482	0.517348	0.0173659	-0.00610149	0.087822
		KC19-14_18 - 35	2024-05-14 12:23:11	19.8764	308.913	12.152	0.43122	0.0201056	-0.00551362	0.089723
		KC19-14_18 - 36	2024-05-14 12:24:13	21.6525	239.279	9.50031	0.495647	0.0121939	-0.0703436	0.1281
		KC19-14_18 - 37	2024-05-14 12:25:14	23.479	156.255	5.29505	0.560493	0.01232	-0.185048	0.136192	x
		KC19-14_18 - 38	2024-05-14 12:26:20	19.9424	160.145	6.18259	0.561089	0.0120421	-0.12566	0.150276	x
		KC19-14_18 - 39	2024-05-14 12:27:23	21.7761	353.855	13.9755	0.376596	0.0159796	-0.264978	0.1529
		KC19-14_18 - 40	2024-05-14 12:28:41	6.60565	54.7504	2.50747	0.757	0.0168023	0.276338	0.128651	X
		KC19-14_18 - 41	2024-05-14 12:35:10	23.488	129.855	6.39888	0.618327	0.0150092	-0.255218	0.0992001
		KC19-14_18 - 42	2024-05-14 12:36:21	15.4793	248.206	8.86171	0.507936	0.0153202	0.329723	0.140361
		KC19-14_18 - 43	2024-05-14 12:37:17	23.497	101.975	3.65403	0.733439	0.0152168	0.21187	0.07102	X
		KC19-14_18 - 44	2024-05-14 12:38:26	18.2366	201.703	9.49422	0.558628	0.0207194	0.24956	0.0758767
		KC19-14_18 - 45	2024-05-14 12:39:24	23.511	288.342	10.6395	0.451217	0.0153864	-0.076727	0.124875
		KC19-14_18 - 46	2024-05-14 12:40:28	22.4564	39.2665	1.48653	0.723496	0.0083029	0.192228	0.11412
		KC19-14_18 - 47	2024-05-14 12:41:30	22.8059	118.104	4.60763	0.62697	0.00985412	-0.250291	0.175252
		KC19-14_18 - 48	2024-05-14 12:42:33	4.29911	195.944	9.58293	0.602815	0.0269663	0.328961	0.191698	X
KC19-14-F	176	KC19-14_F - 1	2024-01-29 11:29:19	22.997	50.378	1.78598	0.675067	0.0115888	0.00744833	0.0935156
		KC19-14_F - 2	2024-01-29 11:30:22	22.983	73.9251	2.36388	0.637234	0.0111094	0.107431	0.111616
		KC19-14_F - 3	2024-01-29 11:31:25	22.983	86.1622	4.61203	0.634765	0.0126478	-0.0367469	0.110771
		KC19-14_F - 4	2024-01-29 11:32:29	21.9028	326.884	21.333	0.380409	0.0340534	-0.0423542	0.050948
		KC19-14_F - 5	2024-01-29 11:33:32	22.999	29.3931	0.831542	0.68734	0.00899707	-0.258508	0.0884047
		KC19-14_F - 6	2024-01-29 11:34:35	22.985	67.6681	1.9785	0.643312	0.0100229	0.131145	0.0985108
		KC19-14_F - 7	2024-01-29 11:35:39	23.021	75.8524	4.60209	0.64961	0.0122123	-0.0505426	0.0896497
		KC19-14_F - 8	2024-01-29 11:36:42	23.001	77.138	2.56986	0.637631	0.00939633	-0.00564033	0.118473
		KC19-14_F - 9	2024-01-29 11:43:25	23.031	60.5861	2.20849	0.658266	0.0122743	0.0593847	0.0799701
		KC19-14_F - 10	2024-01-29 11:44:29	22.995	61.6193	1.77309	0.661366	0.00923152	0.207107	0.132265
		KC19-14_F - 11	2024-01-29 11:45:33	22.991	66.0276	2.00938	0.649764	0.00829962	0.0766592	0.177613
		KC19-14_F - 12	2024-01-29 11:46:36	22.961	31.2058	0.737326	0.682696	0.00585755	0.033864	0.179586
		KC19-14_F - 13	2024-01-29 11:47:39	22.987	19.6182	0.584787	0.698656	0.00575166	-0.0880442	0.144401
		KC19-14_F - 14	2024-01-29 11:48:43	22.967	44.4705	1.20187	0.669702	0.00716759	0.141257	0.125836
		KC19-14_F - 15	2024-01-29 11:49:46	22.991	30.7428	0.848277	0.6832	0.00715108	0.050688	0.139245
		KC19-14_F - 16	2024-01-29 11:50:50	22.967	69.2824	2.41121	0.654301	0.0120132	-0.00678691	0.0944878
		KC19-14_F - 17	2024-01-29 11:57:35	22.949	49.1965	1.6989	0.664401	0.00756907	-0.0581104	0.183791
		KC19-14_F - 18	2024-01-29 11:58:42	19.552	72.2636	3.37247	0.645523	0.00981167	-0.182807	0.155079
		KC19-14_F - 19	2024-01-29 11:59:41	22.997	53.8834	2.6086	0.651637	0.00780322	-0.210621	0.17063
		KC19-14_F - 20	2024-01-29 12:00:45	22.985	397.507	12.9235	0.324289	0.0146353	-0.188796	0.227916
		KC19-14_F - 21	2024-01-29 12:01:48	23.003	50.2509	1.53083	0.66368	0.00657036	-0.20504	0.241761
		KC19-14_F - 22	2024-01-29 12:02:51	22.973	95.4348	2.49702	0.616332	0.0087778	-0.081858	0.228142
		KC19-14_F - 23	2024-01-29 12:03:55	22.991	136.502	4.39869	0.584293	0.0105406	-0.145515	0.225748
		KC19-14_F - 24	2024-01-29 12:04:58	23.007	95.4814	4.68863	0.617464	0.0110996	-0.493899	0.199069
		KC19-14_F - 25	2024-01-29 12:11:42	22.951	30.8322	0.738224	0.676814	0.00490705	0.00215669	0.219562
		KC19-14_F - 26	2024-01-29 12:12:45	22.975	140.141	3.48675	0.578236	0.0110252	-0.181698	0.208917
		KC19-14_F - 27	2024-01-29 12:13:49	22.987	162.413	5.21129	0.550095	0.0115194	-0.344713	0.212377
		KC19-14_F - 28	2024-01-29 12:14:52	22.983	46.9212	1.26009	0.671381	0.00644846	0.0303567	0.218061
		KC19-14_F - 29	2024-01-29 12:15:56	22.969	27.1773	0.873346	0.697162	0.00584694	-0.432727	0.212535
		KC19-14_F - 30	2024-01-29 12:16:59	22.975	23.8632	0.57372	0.694136	0.00458488	-0.0844424	0.25268
		KC19-14_F - 31	2024-01-29 12:18:02	22.999	30.8483	1.09703	0.680945	0.00480053	-0.0213428	0.245726
		KC19-14_F - 32	2024-01-29 12:19:06	22.999	30.2025	1.02999	0.68696	0.00558667	-0.264521	0.18618
		KC19-14_F - 33	2024-01-29 12:25:50	22.967	50.9281	1.35346	0.664603	0.00736921	-0.0631711	0.161009
		KC19-14_F - 34	2024-01-29 12:26:53	22.969	40.9147	1.03475	0.680217	0.00699959	-0.0170773	0.150798
		KC19-14_F - 35	2024-01-29 12:27:56	22.975	52.3398	1.49455	0.665039	0.00894612	-0.137003	0.163667
		KC19-14_F - 36	2024-01-29 12:29:00	22.971	30.4758	0.76692	0.683532	0.00577195	0.0216955	0.202869
		KC19-14_F - 37	2024-01-29 12:30:03	22.953	44.5531	1.16925	0.665076	0.0081737	0.00590408	0.159056
		KC19-14_F - 38	2024-01-29 12:31:06	22.995	49.7165	1.63986	0.661628	0.00865367	0.0112355	0.133529
		KC19-14_F - 39	2024-01-29 12:32:10	23.007	75.6244	2.35878	0.639814	0.0113331	0.083095	0.150223
		KC19-14_F - 40	2024-01-29 12:33:13	22.987	53.066	1.32537	0.663089	0.0073894	0.196374	0.176052
		KC19-14_F - 41	2024-01-29 12:39:57	22.983	10.2073	0.329642	0.708969	0.00314114	-0.147894	0.164251
		KC19-14_F - 42	2024-01-29 12:41:00	22.967	19.3332	0.474013	0.694278	0.00557625	0.0540081	0.136781
		KC19-14_F - 43	2024-01-29 12:42:04	22.983	19.0825	0.596665	0.699047	0.00542685	-0.040645	0.144237
		KC19-14_F - 44	2024-01-29 12:43:07	22.989	37.1072	1.34302	0.680514	0.00643141	-0.115905	0.159219
		KC19-14_F - 45	2024-01-29 12:44:10	22.967	161.519	5.56059	0.542026	0.012474	-0.149858	0.181689
		KC19-14_F - 46	2024-01-29 12:45:14	22.96	87.643	2.46854	0.618462	0.00922087	0.268289	0.184589
		KC19-14_F - 47	2024-01-29 12:46:17	22.999	66.5076	2.46148	0.646133	0.00871392	-0.227478	0.217299
		KC19-14_F - 48	2024-01-29 12:47:20	22.959	62.1378	1.61995	0.653075	0.0065352	-0.0381283	0.2545
KC19-14-19	187	KC19-14_19 - 1	2024-05-14 12:49:31	12.343	298.111	12.9187	0.465342	0.020572	0.132079	0.118947
		KC19-14_19 - 2	2024-05-14 12:50:23	23.479	118.922	3.01163	0.667774	0.00921079	0.0293437	0.150965	X
		KC19-14_19 - 3	2024-05-14 12:51:27	23.487	415.51	12.5672	0.33042	0.0134856	0.0348706	0.163811
		KC19-14_19 - 4	2024-05-14 12:52:36	16.2665	294.933	11.9992	0.455724	0.0190189	0.122557	0.0762045
		KC19-14_19 - 5	2024-05-14 12:53:34	22.8433	446.566	12.624	0.3228	0.0141155	0.205468	0.140931	x
		KC19-14_19 - 6	2024-05-14 12:54:39	20.9538	268.036	9.47819	0.471098	0.0179003	-0.10609	0.129913
		KC19-14_19 - 7	2024-05-14 12:55:39	23.463	422.922	13.254	0.2963	0.0121534	-0.0613327	0.153295
		KC19-14_19 - 8	2024-05-14 12:56:48	18.3163	239.183	11.5199	0.538223	0.0219462	-0.0173633	0.0889262	X
		KC19-14_19 - 9	2024-05-14 13:03:34	18.9665	318.017	10.8769	0.419159	0.0150083	-0.342779	0.198388
		KC19-14_19 - 10	2024-05-14 13:04:39	17.3423	391.507	12.9433	0.341987	0.0170006	-0.108394	0.174964
		KC19-14_19 - 11	2024-05-14 13:05:36	22.5311	535.977	15.8824	0.166275	0.012486	-0.00431403	0.137494
		KC19-14_19 - 12	2024-05-14 13:06:39	23.449	551.606	15.9544	0.196172	0.0130255	-0.0619792	0.156846	x
		KC19-14_19 - 13	2024-05-14 13:07:50	15.5054	392.343	16.3966	0.296779	0.0188672	0.00993007	0.0976944
		KC19-14_19 - 14	2024-05-14 13:08:45	23.465	355.662	12.5352	0.348631	0.0160705	-0.166269	0.149011	X
		KC19-14_19 - 15	2024-05-14 13:09:49	23.499	533.185	17.9142	0.208499	0.0182281	-0.367449	0.168185	X
		KC19-14_19 - 16	2024-05-14 13:10:52	23.507	412.62	16.3734	0.309028	0.0166597	-0.435169	0.215317	X
		KC19-14_19 - 17	2024-05-14 13:17:37	10.5786	407.013	21.5662	0.359685	0.0271727	-0.276062	0.168936	X
		KC19-14_19 - 18	2024-05-14 13:18:41	21.79	355.403	17.6869	0.366166	0.0199063	-0.40042	0.118572	X
		KC19-14_19 - 19	2024-05-14 13:19:45	15.5671	308.053	10.3103	0.425304	0.0147558	0.131734	0.157156
		KC19-14_19 - 20	2024-05-14 13:20:48	21.8887	526.81	17.4777	0.209895	0.0162415	-0.249262	0.131155
		KC19-14_19 - 21	2024-05-14 13:21:58	17.6786	569.161	19.0414	0.199864	0.0145693	0.104955	0.14735	X
		KC19-14_19 - 22	2024-05-14 13:22:57	20.9178	335.491	9.15825	0.432428	0.0157188	0.043597	0.162938	X
		KC19-14_19 - 23	2024-05-14 13:24:11	11.2165	141.068	4.90529	0.643186	0.0171434	0.275745	0.150137	X
		KC19-14_19 - 24	2024-05-14 13:25:19	5.75484	178.931	8.64426	0.643606	0.0234913	0.522871	0.154234	X
		KC19-14_19 - 25	2024-05-14 13:31:47	19.4088	470.529	15.8502	0.272872	0.0136823	-0.314035	0.236452
		KC19-14_19 - 26	2024-05-14 13:32:56	18.7022	465.844	17.5814	0.227961	0.0175575	-0.212832	0.138992	X
		KC19-14_19 - 27	2024-05-14 13:34:07	11.2016	404.778	14.9274	0.315307	0.0172288	-0.144915	0.211717
		KC19-14_19 - 28	2024-05-14 13:35:03	16.6717	410.275	15.4042	0.322323	0.0190844	-0.276794	0.188851
		KC19-14_19 - 29	2024-05-14 13:36:02	22.2754	520.579	14.0266	0.224218	0.0127653	-0.0304891	0.222676
		KC19-14_19 - 30	2024-05-14 13:37:05	23.443	276.668	8.13293	0.47926	0.0120805	-0.420437	0.265464	X
		KC19-14_19 - 31	2024-05-14 13:38:09	8.04054	451.391	23.753	0.293678	0.0216708	-0.040967	0.235464
		KC19-14_19 - 32	2024-05-14 13:39:12	2.02731	537.502	28.3627	0.262895	0.0298185	-0.267757	0.21385	X
		KC19-14_19 - 33	2024-05-14 13:45:57	23.485	82.3871	2.25091	0.679022	0.00777846	0.040036	0.169229	X
		KC19-14_19 - 34	2024-05-14 13:47:07	13.8183	377.47	17.7062	0.350241	0.0198935	-0.035906	0.123633
		KC19-14_19 - 35	2024-05-14 13:48:05	18.9435	408.231	15.0082	0.347768	0.0186734	-0.159197	0.14649
		KC19-14_19 - 36	2024-05-14 13:49:07	23.523	134.898	5.51116	0.594848	0.0111312	0.00770282	0.218335	x
		KC19-14_19 - 37	2024-05-14 13:50:18	15.9867	449.712	13.1211	0.289007	0.0156335	-0.147446	0.192785
		KC19-14_19 - 38	2024-05-14 13:51:29	7.97094	377.593	14.3569	0.381731	0.0212865	-0.0478327	0.196552	x
		KC19-14_19 - 39	2024-05-14 13:52:17	23.519	210.742	7.03698	0.523493	0.0117173	-0.265664	0.192932
		KC19-14_19 - 40	2024-05-14 13:53:21	23.455	303.823	10.624	0.42677	0.0162561	-0.45405	0.163082
		KC19-14_19 - 41	2024-05-14 14:00:06	23.491	403.226	16.1825	0.336537	0.0202749	-0.226142	0.0888156
		KC19-14_19 - 42	2024-05-14 14:01:10	23.487	235.586	9.84401	0.487549	0.014645	-0.187987	0.127997
		KC19-14_19 - 43	2024-05-14 14:02:13	23.483	414.682	12.4035	0.343258	0.0164349	-0.209763	0.187936	x
		KC19-14_19 - 44	2024-05-14 14:03:19	18.209	37.4389	1.28366	0.699967	0.00552677	-0.168822	0.268312	X
		KC19-14_19 - 45	2024-05-14 14:04:20	23.523	94.7847	4.3116	0.659644	0.0134845	0.149062	0.0746324
		KC19-14_19 - 46	2024-05-14 14:05:24	22.2561	210.248	7.94987	0.52741	0.0141164	-0.121335	0.143638
		KC19-14_19 - 47	2024-05-14 14:06:27	19.5534	175.906	7.17776	0.559539	0.0133144	-0.119957	0.135399
		KC19-14_19 - 48	2024-05-14 14:07:30	23.491	162.766	5.94702	0.569736	0.0115571	-0.255454	0.156633

## Sheet: U-Pb GD19-19-19b
Sample ID	Depths (mm)	Sample	Test time	Duration (s)	Final U238/Pb206_mean	Final U238/Pb206_2SE(prop)	Final Pb207/Pb206_mean	Final Pb207/Pb206_2SE(prop)	rho 207Pb/206Pb v 238U/206Pb	Approx_U_ppm_mean	Notes for IsoplotR
GD19-19-19b		GD19_2a
		GD19_2a - 1	2025-04-10 06:31:50	23.2352	66.602	3.485	0.7167	0.0169	-0.063	0.047
		GD19_2a - 2	2025-04-10 06:45:53	23.3914	21.938	0.738	0.7819	0.0093	0.262	0.053
		GD19_2a - 3	2025-04-10 06:59:57	24.3211	234.302	8.402	0.5782	0.0239	0.238	0.05
		GD19_2a - 4	2025-04-10 07:14:00	24.2381	225.753	8.577	0.5514	0.0245	0.189	0.062
		GD19_2a - 5	2025-04-10 07:28:06	21.1072	184.698	5.825	0.6242	0.0232	0.313	0.065
		GD19_2a - 6	2025-04-10 07:42:05	16.7488	174.109	6.696	0.6127	0.0201	0.249	0.068
		GD19_2a - 7	2025-04-10 07:56:08	23.7807	101.956	7.25	0.687	0.0135	-0.12	0.066
		GD19_2a - 8	2025-04-10 08:10:11	24.4168	139.296	5.08	0.6439	0.0191	0.359	0.057
		GD19_2a - 9	2025-04-10 08:28:35	24.2569	220.701	7.578	0.5591	0.0254	0.345	0.052
		GD19_2a - 10	2025-04-10 08:42:38	24.3396	233.381	11.775	0.5701	0.0247	-0.039	0.057
		GD19_2a - 11	2025-04-10 09:00:59	23.8941	88.499	4.063	0.7058	0.0145	0.1	0.057
		GD19_2a - 12	2025-04-10 09:21:28	24.2765	95.769	5.316	0.7003	0.0168	-0.057	0.058
		GD19_2a - 13	2025-04-10 09:41:57	24.4164	71.575	10.417	0.7118	0.0198	-0.557	0.047
		GD19_2a - 14	2025-04-10 10:02:26	21.43	254.559	22.697	0.5187	0.0386	-0.343	0.046	x
		GD19_2a - 15	2025-04-10 10:22:55	24.4302	41.911	3.468	0.7425	0.0156	-0.091	0.04
		GD19_2a - 16	2025-04-10 10:43:30	18.5632	283.245	12.247	0.5251	0.0275	0.536	0.049
		GD19_2a - 17	2025-04-10 11:03:59	20.402	315.665	14.391	0.4861	0.0279	0.463	0.05
		GD19_2a - 18	2025-04-10 11:24:25	24.2285	292.851	15.293	0.507	0.0318	0.064	0.05
		GD19_2a - 19	2025-04-10 11:48:05	24.7482	315.461	13.914	0.4871	0.0342	0.535	0.049
		GD19_2a - 20	2025-04-10 12:06:26	24.3929	214.383	10.999	0.5706	0.0291	-0.047	0.051
		GD19_2a - 21	2025-04-10 12:23:42	24.1443	134.186	3.547	0.6797	0.0192	0.479	0.066
		GD19_2a - 22	2025-04-10 12:40:59	23.9192	50.926	1.233	0.7412	0.0119	0.272	0.078
		GD19_2a - 23	2025-04-10 12:58:14	24.7958	87.63	2.308	0.7173	0.0151	0.266	0.067
		GD19_2a - 25	2025-04-10 13:59:04	13.9638	38.171	5.669	0.7517	0.013	-0.068	0.054
		GD19_2a - 26	2025-04-10 14:16:21	10.6459	151.204	7.975	0.6345	0.0345	0.578	0.055
		GD19_2a - 27	2025-04-10 14:33:37	25.1051	83.208	7.74	0.7228	0.02	-0.412	0.055
		GD19_2a - 28	2025-04-10 14:50:53	23.721	76.578	5.71	0.7231	0.0179	-0.102	0.051
		GD19_2a - 29	2025-04-10 15:08:09	9.2391	12.22	1.05	0.7754	0.0133	0.137	0.058
		GD19_2a - 30	2025-04-10 15:25:26	21.6987	94.621	5.51	0.6959	0.02	0.019	0.048
		GD19_2a - 31	2025-04-10 15:42:42	23.4044	100.03	8.837	0.6889	0.0234	-0.192	0.054
		GD19_2a - 32	2025-04-10 15:56:45	23.2317	109.088	4.731	0.6848	0.0182	0.11	0.061
		GD19_2a - 33	2025-04-10 16:10:49	22.964	86.173	3.07	0.7165	0.0167	0.178	0.065
		GD19_2a - 34	2025-04-10 16:24:52	23.749	90.951	2.609	0.7127	0.0166	0.336	0.069
		GD19_2a - 35	2025-04-10 16:38:55	23.5622	74.667	3.378	0.7208	0.0133	0.031	0.071
		GD19_2a - 36	2025-04-10 16:52:57	21.9167	38.681	1.264	0.7503	0.0116	0.199	0.072
		GD19_2a - 37	2025-04-10 17:07:01	23.8218	72.394	2.133	0.7287	0.0129	0.123	0.072
		GD19_2a - 38	2025-04-10 17:20:00	23.3949	65.96	2.055	0.7364	0.0138	0.299	0.072
		GD19_2a - 39	2025-04-10 17:32:59	23.9164	77.229	2.567	0.7017	0.0147	0.21	0.077
		GD19_2a - 40	2025-04-10 17:47:32	24.3427	193.701	6.365	0.6099	0.0204	0.313	0.075
		GD19_2a - 41	2025-04-10 18:00:31	24.6125	168.289	16.235	0.6272	0.0224	-0.219	0.072
		GD19_2a - 42	2025-04-10 18:13:30	24.4431	334.626	19.327	0.4537	0.0297	0.11	0.07
		GD19_2a - 43	2025-04-10 18:26:29	24.7707	567.245	27.231	0.2757	0.0292	0.107	0.065
		GD19_2a - 44	2025-04-10 18:39:28	23.4923	120.61	11.967	0.6684	0.0172	-0.032	0.062
		GD19_2a - 45	2025-04-10 18:52:26	25.0264	444.419	40.665	0.3742	0.0423	-0.384	0.057
		GD19_2a - 46	2025-04-10 19:05:32	17.81	483.997	30.808	0.344	0.0383	0.11	0.061
		GD19_2a - 47	2025-04-10 19:18:24	20.3629	378.952	32.255	0.4467	0.0366	-0.067	0.062
		GD19_2a - 48	2025-04-10 19:31:23	23.1702	218.376	11.792	0.5938	0.0253	0.321	0.058
		GD19_2a - 49	2025-04-10 19:44:22	24.2383	91.152	4.162	0.7112	0.0172	0.157	0.056
		GD19_2a - 50	2025-04-10 19:57:21	24.0965	72.318	2.192	0.7115	0.0155	0.15	0.054
		GD19_2a - 51	2025-04-10 20:10:20	23.5869	67.846	3.359	0.7172	0.0161	0.002	0.06
		GD19_2a - 52	2025-04-10 20:23:19	23.1515	48.935	1.755	0.7312	0.0141	0.179	0.062
		GD19_2a - 53	2025-04-10 20:36:18	24.5341	121.882	11.609	0.6919	0.0247	0	0.051
		GD19_2a - 54	2025-04-10 20:49:17	24.2028	59.584	2.94	0.7302	0.0159	-0.044	0.047
		GD19_2a - 55	2025-04-10 21:02:16	24.2971	136.007	10.81	0.6601	0.0236	-0.243	0.053
		GD19_2a - 56	2025-04-10 21:15:15	23.4772	62.971	2.287	0.6984	0.0178	0.337	0.05	x
		GD19_2a - 57	2025-04-10 21:28:17	18.7434	90.964	10.137	0.6886	0.0222	-0.336	0.055
		GD19_2a - 58	2025-04-10 21:44:26	22.968	48.426	1.97	0.7447	0.0166	0.177	0.042
		GD19_2a - 59	2025-04-10 22:01:42	24.452	191.732	9.144	0.5917	0.0275	0.22	0.044
		GD19_2a - 60	2025-04-10 22:18:58	24.6643	188.887	11.043	0.5906	0.0249	-0.132	0.056
		GD19_2a - 61	2025-04-10 22:36:13	24.882	150.686	5.637	0.6629	0.024	0.192	0.057
		GD19_2a - 62	2025-04-10 22:53:30	24.6412	243.295	10.836	0.5565	0.0251	0.349	0.06
		GD19_2a - 63	2025-04-10 23:10:46	25.0764	271.792	12.146	0.5021	0.0261	-0.025	0.063
		GD19_2a - 64	2025-04-10 23:13:59	24.7999	140.128	7.919	0.6596	0.024	0.093	0.052
		GD19_2a - 65	2025-04-10 23:26:58	23.698	114.617	4.94	0.6712	0.0202	0.033	0.058
GD19-19-19b		GD19_3a
		GD19_3a - 1	2025-04-10 06:32:54	22.996	13.42	0.457	0.7767	0.0081	0.183	0.038
		GD19_3a - 2	2025-04-10 06:46:58	23.7409	18.663	0.674	0.8253	0.0137	0.373	0.025	x
		GD19_3a - 3	2025-04-10 07:01:01	20.9214	142.181	8.134	0.6346	0.0287	-0.066	0.034
		GD19_3a - 4	2025-04-10 07:15:05	23.6397	74.287	6.178	0.7475	0.0289	0.033	0.027
		GD19_3a - 5	2025-04-10 07:29:07	24.1351	294.554	30.781	0.509	0.0465	0.224	0.023
		GD19_3a - 6	2025-04-10 07:43:09	25.309	73.363	9.187	0.7142	0.0239	-0.279	0.027
		GD19_3a - 7	2025-04-10 07:57:12	22.5386	48.007	2.276	0.7647	0.019	0.166	0.033
		GD19_3a - 8	2025-04-10 08:11:16	23.1543	400.659	24.772	0.3488	0.0437	-0.039	0.027
		GD19_3a - 9	2025-04-10 08:29:40	23.7823	349.964	27.179	0.4489	0.055	0.24	0.024
		GD19_3a - 10	2025-04-10 08:43:42	24.4641	56.456	2.658	0.7469	0.0166	0.264	0.029
		GD19_3a - 11	2025-04-10 09:02:03	24.3571	277.096	17.606	0.5204	0.0374	0.346	0.028
		GD19_3a - 12	2025-04-10 09:22:32	24.8455	69.608	6.108	0.7308	0.0185	-0.183	0.032
		GD19_3a - 13	2025-04-10 09:43:01	24.222	85.774	3.762	0.7111	0.0217	0.31	0.027
		GD19_3a - 14	2025-04-10 10:03:30	25.405	475.869	38.045	0.2885	0.0472	0.315	0.029
		GD19_3a - 15	2025-04-10 10:24:00	18.958	56.187	2.532	0.7421	0.0237	0.275	0.027
		GD19_3a - 16	2025-04-10 10:44:29	24.1222	39.418	2.308	0.7661	0.013	0.268	0.033
		GD19_3a - 17	2025-04-10 11:04:58	24.0891	67.444	2.814	0.7208	0.0228	0.441	0.026
		GD19_3a - 18	2025-04-10 11:25:28	24.2757	81.123	3.453	0.7239	0.0234	0.573	0.029
		GD19_3a - 19	2025-04-10 11:49:10	23.9142	560.176	58.519	0.2741	0.0511	0.537	0.019
		GD19_3a - 20	2025-04-10 12:07:31	21.227	254.489	21.558	0.5494	0.0594	0.355	0.018
		GD19_3a - 21	2025-04-10 12:24:46	24.5811	9.849	0.289	0.7861	0.006	0.213	0.039
		GD19_3a - 22	2025-04-10 12:42:03	23.034	14.966	0.395	0.7853	0.0081	0.204	0.035
		GD19_3a - 23	2025-04-10 12:59:19	22.972	16.868	0.607	0.776	0.0113	0.106	0.032
		GD19_3a - 24	2025-04-10 13:42:53	22.964	13.012	0.336	0.782	0.0102	0.254	0.036
		GD19_3a - 25	2025-04-10 14:00:08	23.019	10.617	0.315	0.7897	0.0071	0.145	0.035
		GD19_3a - 26	2025-04-10 14:17:25	23.9082	11.885	0.344	0.7748	0.0072	0.183	0.036
		GD19_3a - 27	2025-04-10 14:34:42	22.994	19.079	0.535	0.7761	0.0103	0.016	0.036
		GD19_3a - 28	2025-04-10 14:51:58	24.9459	6.816	0.195	0.7823	0.005	0.125	0.053
		GD19_3a - 29	2025-04-10 15:09:14	24.2096	21.086	0.573	0.7779	0.0106	0.121	0.036
		GD19_3a - 30	2025-04-10 15:26:30	24.2169	22.136	0.695	0.7662	0.0123	0.364	0.034
		GD19_3a - 31	2025-04-10 15:43:46	22.8145	23.775	0.771	0.755	0.0124	0.213	0.033
		GD19_3a - 32	2025-04-10 15:57:50	22.964	30.907	1.025	0.7655	0.0152	0.197	0.034
		GD19_3a - 33	2025-04-10 16:11:53	24.41	26.216	0.829	0.782	0.0109	0.245	0.036
		GD19_3a - 34	2025-04-10 16:25:56	23.7881	16.469	0.508	0.7719	0.0093	0.146	0.038
		GD19_3a - 35	2025-04-10 16:39:59	22.956	17.14	0.524	0.7697	0.0089	0.126	0.039
		GD19_3a - 36	2025-04-10 16:54:02	20.5249	215.961	15.874	0.5957	0.0545	0.633	0.018
		GD19_3a - 37	2025-04-10 17:08:05	16.8182	278.36	34.058	0.5904	0.0738	0.007	0.015
		GD19_3a - 38	2025-04-10 17:21:05	22.978	16.021	0.581	0.7793	0.0147	0.271	0.025
		GD19_3a - 39	2025-04-10 17:34:04	22.98	10.309	0.392	0.7823	0.0088	0.249	0.031
		GD19_3a - 40	2025-04-10 17:48:36	22.956	11.638	0.453	0.8007	0.0098	0.32	0.031
		GD19_3a - 41	2025-04-10 18:01:36	23.004	9.115	0.277	0.7856	0.0083	0.169	0.041
		GD19_3a - 42	2025-04-10 18:14:35	22.972	13.548	0.6	0.7733	0.0079	0.164	0.035
		GD19_3a - 43	2025-04-10 18:27:34	22.998	12.438	0.482	0.7757	0.0095	0.078	0.036
		GD19_3a - 44	2025-04-10 18:40:33	22.974	8.704	0.32	0.7899	0.0093	0.24	0.034
		GD19_3a - 45	2025-04-10 18:53:32	22.972	17.802	0.88	0.7742	0.011	0.187	0.033
		GD19_3a - 46	2025-04-10 19:06:31	22.996	14.347	0.813	0.7736	0.0105	-0.013	0.037
		GD19_3a - 47	2025-04-10 19:19:30	22.96	8.826	0.482	0.7857	0.0111	0.182	0.021
		GD19_3a - 48	2025-04-10 19:32:29	22.98	17.159	0.578	0.7827	0.0113	0.323	0.041
		GD19_3a - 49	2025-04-10 19:45:27	23.004	8.218	0.51	0.7784	0.0081	0.035	0.032
		GD19_3a - 50	2025-04-10 19:58:25	22.972	8.318	0.417	0.786	0.0075	-0.25	0.033
		GD19_3a - 51	2025-04-10 20:11:24	22.98	13.159	0.448	0.7785	0.0092	0.456	0.037
		GD19_3a - 52	2025-04-10 20:24:23	23.02	17.587	0.684	0.7744	0.0131	0.071	0.034
		GD19_3a - 53	2025-04-10 20:37:23	23.016	13.597	0.587	0.7807	0.0102	-0.18	0.033
		GD19_3a - 54	2025-04-10 20:50:22	22.996	16.42	0.864	0.7823	0.0088	0.466	0.037
		GD19_3a - 55	2025-04-10 21:03:21	24.0067	12.257	0.374	0.7673	0.0075	0.287	0.041
		GD19_3a - 56	2025-04-10 21:16:20	22.988	16.473	0.506	0.7798	0.0095	0.106	0.039
		GD19_3a - 57	2025-04-10 21:29:19	23.012	14.122	0.779	0.773	0.0114	-0.015	0.031
		GD19_3a - 58	2025-04-10 21:45:31	22.98	12.022	0.371	0.779	0.0088	0.127	0.041
		GD19_3a - 59	2025-04-10 22:02:47	22.972	9.703	0.403	0.7856	0.0086	0.083	0.029
		GD19_3a - 60	2025-04-10 22:20:03	22.96	16.156	0.55	0.7707	0.0118	0.475	0.039
		GD19_3a - 61	2025-04-10 22:37:19	22.988	7.385	0.286	0.7885	0.0083	0.071	0.024
		GD19_3a - 62	2025-04-10 22:54:35	23.01	7.557	0.236	0.781	0.0062	-0.039	0.034
		GD19_3a - 63	2025-04-10 23:11:50	23.7817	9.22	0.34	0.7714	0.0078	0.347	0.034
		GD19_3a - 64	2025-04-10 23:28:03	22.988	7.708	0.303	0.7825	0.0074	0.255	0.033
GD19-19-19b		GD19_4a
		GD19_4a - 1	2025-04-10 06:33:59	23.9575	2.349	0.182	0.78	0.0046	-0.044	0.023
		GD19_4a - 2	2025-04-10 06:48:02	23.7451	2.435	0.156	0.7848	0.0047	0.141	0.029
		GD19_4a - 3	2025-04-10 07:02:06	23.3345	2.136	0.116	0.7785	0.0041	-0.247	0.039
		GD19_4a - 4	2025-04-10 07:16:09	22.958	1.624	0.092	0.7822	0.0033	-0.215	0.043
		GD19_4a - 5	2025-04-10 07:30:11	24.1974	2.866	0.196	0.7783	0.0041	-0.117	0.042
		GD19_4a - 6	2025-04-10 07:44:24	13.9616	3.483	0.16	0.7776	0.0045	-0.132	0.045
		GD19_4a - 7	2025-04-10 07:58:18	22.98	3.205	0.165	0.7788	0.0044	0.065	0.045
		GD19_4a - 8	2025-04-10 08:12:21	22.986	2.841	0.131	0.7775	0.0036	0.091	0.05
		GD19_4a - 9	2025-04-10 08:30:44	21.8275	3.457	0.203	0.7797	0.0052	-0.146	0.044
		GD19_4a - 10	2025-04-10 08:44:48	23.008	2.86	0.117	0.7798	0.0034	0.049	0.052
		GD19_4a - 11	2025-04-10 09:03:08	22.98	3.444	0.147	0.7777	0.0033	-0.047	0.042
		GD19_4a - 12	2025-04-10 09:23:37	22.966	4.17	0.197	0.7817	0.0049	0.121	0.041
		GD19_4a - 13	2025-04-10 09:44:06	18.7887	6.465	0.284	0.7775	0.007	-0.419	0.043
		GD19_4a - 14	2025-04-10 10:04:35	19.9473	7.873	0.35	0.7764	0.0058	0.103	0.042
		GD19_4a - 15	2025-04-10 10:25:04	22.992	6.174	0.335	0.7781	0.0058	-0.102	0.043
		GD19_4a - 16	2025-04-10 10:45:33	23.6501	7.861	0.355	0.7729	0.0056	0.069	0.044
		GD19_4a - 17	2025-04-10 11:06:03	24.187	4.487	0.581	0.7779	0.0071	-0.207	0.029
		GD19_4a - 18	2025-04-10 11:26:32	23.5745	4.453	0.247	0.8108	0.0068	-0.04	0.023	x
		GD19_4a - 19	2025-04-10 11:50:14	16.4664	16.138	1.335	0.768	0.0118	0.002	0.031
		GD19_4a - 20	2025-04-10 12:08:46	13.0107	6.97	0.529	0.779	0.011	0.234	0.024
		GD19_4a - 21	2025-04-10 12:25:51	11.8532	8.831	0.871	0.7736	0.0223	0.103	0.012
		GD19_4a - 22	2025-04-10 12:43:14	17.5143	2.858	0.257	0.7821	0.0055	-0.347	0.035
		GD19_4a - 23	2025-04-10 13:00:24	23	4.149	0.332	0.7786	0.0054	0.039	0.033
		GD19_4a - 24	2025-04-10 13:43:57	10.8365	8.42	0.925	0.7762	0.0086	-0.032	0.04
		GD19_4a - 25	2025-04-10 14:01:12	25.212	40.251	1.761	0.7425	0.0142	0.071	0.035
		GD19_4a - 26	2025-04-10 14:18:29	24.5983	5.292	0.352	0.7762	0.0065	0.012	0.036
		GD19_4a - 27	2025-04-10 14:35:45	12.7	25.031	10.22	0.7566	0.016	-0.346	0.039
		GD19_4a - 28	2025-04-10 14:53:02	24.8504	3.103	0.262	0.7756	0.0042	0.027	0.047
		GD19_4a - 29	2025-04-10 15:10:18	14.5136	4.918	0.578	0.7772	0.0086	-0.12	0.028
		GD19_4a - 30	2025-04-10 15:27:40	18.521	9.039	0.54	0.779	0.0074	0.008	0.036
		GD19_4a - 31	2025-04-10 15:44:51	16.0959	11.004	0.922	0.7755	0.0129	0.242	0.03
		GD19_4a - 32	2025-04-10 15:59:06	9.62431	53.778	3.989	0.7292	0.0354	0.567	0.025
		GD19_4a - 33	2025-04-10 16:12:58	21.7545	9.528	0.669	0.7734	0.0077	0.093	0.034
		GD19_4a - 34	2025-04-10 16:27:00	24.1478	7.959	1.265	0.7802	0.0066	-0.187	0.042
		GD19_4a - 35	2025-04-10 16:41:04	22.99	2.808	0.331	0.7862	0.0057	0.012	0.02
		GD19_4a - 36	2025-04-10 16:55:06	12.4242	161.09	11.885	0.6311	0.0443	0.117	0.037
		GD19_4a - 37	2025-04-10 17:09:09	22.992	4.984	0.378	0.7768	0.0059	-0.049	0.03
		GD19_4a - 38	2025-04-10 17:22:10	22.972	5.288	0.633	0.7799	0.0057	-0.382	0.035
		GD19_4a - 39	2025-04-10 17:35:08	22.98	1.86	0.112	0.7791	0.0045	-0.154	0.025
		GD19_4a - 40	2025-04-10 17:49:42	22.8167	34.157	2.841	0.7452	0.017	-0.022	0.028
		GD19_4a - 41	2025-04-10 18:02:41	22.972	2.925	0.216	0.7787	0.0042	0.135	0.033
		GD19_4a - 42	2025-04-10 18:15:40	23.004	3.845	0.245	0.7764	0.0058	-0.28	0.042
		GD19_4a - 43	2025-04-10 18:28:39	21.8213	10.838	0.759	0.7764	0.0078	0.201	0.037
		GD19_4a - 44	2025-04-10 18:41:38	22.988	3.226	0.18	0.7817	0.0049	-0.119	0.028
		GD19_4a - 45	2025-04-10 18:54:36	22.996	7.909	0.864	0.7768	0.0082	0.071	0.033
		GD19_4a - 46	2025-04-10 19:07:35	22.996	2.049	0.179	0.7827	0.0067	-0.039	0.011
		GD19_4a - 47	2025-04-10 19:20:34	22.996	3.177	0.172	0.7782	0.0046	-0.009	0.033
		GD19_4a - 48	2025-04-10 19:33:33	22.988	4.87	0.372	0.7826	0.0081	0.042	0.022
		GD19_4a - 49	2025-04-10 19:46:32	23.024	11.699	0.71	0.7718	0.009	0.117	0.035
		GD19_4a - 50	2025-04-10 19:59:31	22.972	6.63	0.427	0.7773	0.0073	0.107	0.032
		GD19_4a - 51	2025-04-10 20:12:29	14.9247	11.563	0.948	0.7802	0.0104	0.043	0.04
		GD19_4a - 52	2025-04-10 20:25:28	18.2603	16.178	1.997	0.7747	0.0137	0.304	0.03
		GD19_4a - 53	2025-04-10 20:38:31	20.3763	12.447	1.306	0.7759	0.0115	-0.054	0.022
		GD19_4a - 54	2025-04-10 20:51:25	11.3392	34.492	4.108	0.7523	0.0253	0.183	0.032
		GD19_4a - 55	2025-04-10 21:04:24	23.012	9.038	0.94	0.7777	0.0119	-0.188	0.025
		GD19_4a - 56	2025-04-10 21:17:24	23.6934	8.615	0.867	0.7763	0.0137	0.137	0.013
		GD19_4a - 57	2025-04-10 21:30:22	15.8645	19.351	0.87	0.7731	0.0169	-0.147	0.027
		GD19_4a - 58	2025-04-10 21:46:34	24.53	87.841	5.415	0.6924	0.0307	0.275	0.025
		GD19_4a - 59	2025-04-10 22:03:50	24.1999	34.404	3.399	0.7496	0.0153	-0.049	0.038
		GD19_4a - 60	2025-04-10 22:21:07	20.5289	27.531	1.976	0.7673	0.0134	-0.076	0.033
		GD19_4a - 61	2025-04-10 22:38:22	18.1809	65.442	7.706	0.6998	0.0301	-0.213	0.028
		GD19_4a - 62	2025-04-10 22:55:40	12.3076	61.826	9.861	0.7346	0.0325	-0.117	0.023
		GD19_4a - 63	2025-04-10 23:15:03	25.0204	69.218	4.817	0.6869	0.0248	0.151	0.024
		GD19_4a - 64	2025-04-10 23:16:11	20.4048	8.808	0.804	0.7837	0.007	-0.07	0.045
		GD19_4a - 65	2025-04-10 23:29:08	23.036	8.994	0.688	0.7775	0.0094	0.108	0.028
GD19-19-19b		GD19-19-19_5
		GD19-19-19_5 - 1	2024-12-22 00:57:38	22.965	39.287	2.05	0.7488	0.0165	0.201	0.012
		GD19-19-19_5 - 2	2024-12-22 00:58:42	23.017	49.409	2.973	0.7584	0.0152	0.216	0.015
		GD19-19-19_5 - 3	2024-12-22 00:59:47	22.989	64.167	2.88	0.7467	0.0161	0.154	0.016
		GD19-19-19_5 - 4	2024-12-22 01:00:55	12.9321	118.096	4.46	0.7004	0.0313	0.56	0.016
		GD19-19-19_5 - 5	2024-12-22 01:01:55	7.93048	81.089	3.941	0.7139	0.0333	0.395	0.016
		GD19-19-19_5 - 6	2024-12-22 01:03:04	11.7748	42.101	2.19	0.748	0.0214	0.487	0.014
		GD19-19-19_5 - 7	2024-12-22 01:04:03	23.003	28.86	1.731	0.7645	0.0115	0.261	0.015
		GD19-19-19_5 - 8	2024-12-22 01:05:07	18.8209	48.435	1.756	0.7495	0.0164	0.153	0.015
		GD19-19-19_5 - 9	2024-12-22 01:49:16	16.7701	46.753	3.155	0.7643	0.019	0.27	0.013
		GD19-19-19_5 - 10	2024-12-22 01:50:15	15.9698	19.094	0.913	0.7614	0.0127	0.054	0.014
		GD19-19-19_5 - 11	2024-12-22 01:51:24	17.9325	38.705	1.781	0.7508	0.0188	0.262	0.012
		GD19-19-19_5 - 12	2024-12-22 01:52:30	16.7651	34.72	1.279	0.7695	0.0185	0.259	0.012
		GD19-19-19_5 - 13	2024-12-22 01:53:30	20.665	38.144	1.202	0.747	0.0134	0.032	0.02
		GD19-19-19_5 - 14	2024-12-22 01:54:33	22.967	47.073	1.242	0.7573	0.0148	0.286	0.018
		GD19-19-19_5 - 15	2024-12-22 01:55:37	23.103	55.646	2.305	0.736	0.015	0.175	0.02
		GD19-19-19_5 - 16	2024-12-22 01:56:49	6.61277	21.943	0.682	0.759	0.0144	0.354	0.02
		GD19-19-19_5 - 17	2024-12-22 02:03:35	14.0242	32.094	0.968	0.77	0.0149	0.219	0.021
		GD19-19-19_5 - 18	2024-12-22 02:04:32	22.941	33.274	0.588	0.7606	0.0106	0.385	0.021
		GD19-19-19_5 - 19	2024-12-22 02:05:40	14.0572	27.811	0.621	0.7605	0.011	0.143	0.021
		GD19-19-19_5 - 20	2024-12-22 02:06:49	8.21778	28.789	1.043	0.7676	0.0201	0.112	0.019
		GD19-19-19_5 - 21	2024-12-22 02:07:49	8.14755	20.485	0.727	0.785	0.0125	0.404	0.023
		GD19-19-19_5 - 22	2024-12-22 02:08:55	8.22239	22.843	0.736	0.7694	0.0138	0.141	0.022
		GD19-19-19_5 - 23	2024-12-22 02:09:54	17.0422	21.817	0.357	0.7692	0.0108	0.214	0.021
		GD19-19-19_5 - 24	2024-12-22 02:10:57	4.67874	35.926	1.298	0.7499	0.0299	0.415	0.017
		GD19-19-19_5 - 25	2024-12-22 02:18:09	9.12726	91.216	3.257	0.7001	0.0271	0.625	0.016
		GD19-19-19_5 - 26	2024-12-22 02:19:05	16.6491	119.506	3.925	0.6712	0.0256	0.315	0.017
		GD19-19-19_5 - 27	2024-12-22 02:20:05	22.945	32.646	1.693	0.7477	0.0128	-0.017	0.018
		GD19-19-19_5 - 28	2024-12-22 02:21:12	5.16711	52.038	2.646	0.7304	0.0265	0.535	0.021
		GD19-19-19_5 - 29	2024-12-22 02:22:19	14.896	68.993	1.856	0.7255	0.0198	0.469	0.018
		GD19-19-19_5 - 30	2024-12-22 02:23:18	22.961	55.07	1.621	0.7435	0.0134	0.057	0.019
		GD19-19-19_5 - 31	2024-12-22 02:24:34	7.48573	82.396	3.18	0.7269	0.0297	0.409	0.021
		GD19-19-19_5 - 32	2024-12-22 02:25:36	10.0998	116.786	7.155	0.6716	0.0331	0.28	0.022
		GD19-19-19_5 - 33	2024-12-22 02:32:19	12.2496	41.837	1.034	0.7597	0.0171	0.426	0.018
		GD19-19-19_5 - 34	2024-12-22 02:33:30	4.69847	28.616	1.622	0.7712	0.0271	0.302	0.015
		GD19-19-19_5 - 35	2024-12-22 02:34:38	3.74093	37.136	2.813	0.771	0.0368	0.372	0.016
		GD19-19-19_5 - 36	2024-12-22 02:35:29	4.83204	33.995	1.565	0.7749	0.0277	0.604	0.019
		GD19-19-19_5 - 37	2024-12-22 02:36:41	4.59672	34.879	0.909	0.77	0.0303	0.527	0.016
		GD19-19-19_5 - 38	2024-12-22 02:37:34	22.969	31.333	0.833	0.7712	0.011	0.242	0.017
		GD19-19-19_5 - 39	2024-12-22 02:38:47	8.46514	33.236	0.972	0.7784	0.0261	0.431	0.018
		GD19-19-19_5 - 40	2024-12-22 02:39:56	4.59736	33.824	1.071	0.7741	0.0282	0.513	0.016
		GD19-19-19_5 - 41	2024-12-22 02:46:54	2.08012	54.745	2.985	0.776	0.0566	0.39	0.019
		GD19-19-19_5 - 42	2024-12-22 02:47:51	17.4609	43.565	0.947	0.7647	0.0154	0.393	0.02
		GD19-19-19_5 - 43	2024-12-22 02:48:52	8.56111	47.923	1.351	0.7624	0.0243	0.568	0.021
		GD19-19-19_5 - 44	2024-12-22 02:50:03	13.344	39.471	0.839	0.7732	0.0173	0.406	0.018
		GD19-19-19_5 - 45	2024-12-22 02:50:58	22.971	41.234	0.641	0.751	0.0136	0.604	0.022
		GD19-19-19_5 - 46	2024-12-22 02:52:04	16.4241	41.643	0.966	0.763	0.0135	0.179	0.023
		GD19-19-19_5 - 47	2024-12-22 02:53:07	22.941	27.825	0.486	0.772	0.01	0.423	0.022
		GD19-19-19_5 - 48	2024-12-22 02:54:13	11.8329	23.567	0.494	0.7626	0.0124	0.466	0.022
		GD19-19-19_5 - 49	2024-12-22 03:01:00	19.0841	47.963	0.897	0.7594	0.0167	0.533	0.019
		GD19-19-19_5 - 50	2024-12-22 03:02:01	22.982	50.793	1.079	0.7397	0.0149	0.436	0.018
		GD19-19-19_5 - 51	2024-12-22 03:03:23	1.87323	32.881	1.519	0.7922	0.0524	0.776	0.015	x
		GD19-19-19_5 - 52	2024-12-22 03:04:14	18.2395	84.372	3.333	0.7269	0.0245	0.419	0.016
		GD19-19-19_5 - 53	2024-12-22 03:05:28	3.48753	81.325	6.664	0.7603	0.0685	0.539	0.018	x
		GD19-19-19_5 - 54	2024-12-22 03:06:24	18.4132	62.257	3.078	0.7444	0.0183	-0.039	0.019
		GD19-19-19_5 - 55	2024-12-22 03:07:34	9.49188	46.353	3.127	0.7718	0.0235	0.232	0.018
		GD19-19-19_5 - 56	2024-12-22 03:08:34	6.71148	53.994	1.882	0.7821	0.0337	0.583	0.021	x
		GD19-19-19_5 - 57	2024-12-22 03:15:12	20.0073	24.586	0.498	0.7734	0.0113	0.3	0.02
		GD19-19-19_5 - 58	2024-12-22 03:16:27	2.50402	15.626	0.487	0.782	0.0176	0.817	0.021
		GD19-19-19_5 - 59	2024-12-22 03:17:35	21.3764	11.942	0.548	0.7851	0.0077	0.06	0.019
		GD19-19-19_5 - 60	2024-12-22 03:18:39	23.001	13.483	0.231	0.7882	0.0074	0.32	0.019
		GD19-19-19_5 - 61	2024-12-22 03:27:15	22.991	14.817	0.199	0.7928	0.0075	0.355	0.019
		GD19-19-19_5 - 62	2024-12-22 03:28:29	13.5197	14.314	0.191	0.7981	0.0104	0.576	0.02
		GD19-19-19_5 - 63	2024-12-22 03:29:43	2.57307	15.237	1.394	0.7888	0.0251	0.318	0.016
		GD19-19-19_5 - 64	2024-12-22 03:30:28	22.997	15.21	0.269	0.8002	0.008	0.326	0.021	x
GD19-19-19b		GD19-19-19_6a
		GD19_6a - 1	2025-04-10 06:35:03	20.8422	55.402	5.117	0.7402	0.023	-0.047	0.022
		GD19_6a - 2	2025-04-10 06:49:07	23.3396	22.533	1.592	0.8197	0.016	0.301	0.022	x
		GD19_6a - 3	2025-04-10 07:03:10	23.7026	200.853	19.186	0.584	0.0437	0.083	0.024
		GD19_6a - 4	2025-04-10 07:17:18	12.839	232.927	25.364	0.5222	0.0726	-0.035	0.022
		GD19_6a - 5	2025-04-10 07:31:15	23.7427	22.021	1.625	0.8114	0.0162	0.28	0.02	x
		GD19_6a - 6	2025-04-10 07:45:19	24.0718	10.927	1.294	0.774	0.0133	0.488	0.021
		GD19_6a - 7	2025-04-10 07:59:32	13.3244	45.687	5.849	0.7311	0.0219	-0.312	0.022
		GD19_6a - 8	2025-04-10 08:13:25	23.7941	213.938	20.423	0.5728	0.0425	0.127	0.023
		GD19_6a - 9	2025-04-10 08:31:48	24.0189	163.992	14.069	0.5953	0.0299	-0.001	0.025
		GD19_6a - 10	2025-04-10 08:45:51	24.5253	130.551	12.068	0.6577	0.0346	0.244	0.022
		GD19_6a - 11	2025-04-10 09:04:12	17.1403	39.147	4.173	0.7444	0.0199	-0.144	0.022
		GD19_6a - 12	2025-04-10 09:24:41	20.0034	202.708	18.233	0.5904	0.0426	-0.027	0.023
		GD19_6a - 13	2025-04-10 09:45:09	24.4762	169.54	17.789	0.6555	0.0342	0	0.024
		GD19_6a - 14	2025-04-10 10:05:39	24.0743	198.31	18.921	0.5633	0.0354	-0.237	0.025
		GD19_6a - 15	2025-04-10 10:26:09	22.988	100.834	10.302	0.6653	0.0329	0.075	0.023
		GD19_6a - 16	2025-04-10 10:46:38	22.996	35.093	3.939	0.732	0.0165	0.079	0.022
		GD19_6a - 17	2025-04-10 11:07:06	13.7803	118.849	12.101	0.7029	0.0415	0.185	0.022
		GD19_6a - 18	2025-04-10 11:27:51	10.3315	190.808	22.57	0.6114	0.0709	0.086	0.022
		GD19_6a - 19	2025-04-10 11:51:26	16.1584	113.076	16.497	0.6678	0.0339	-0.176	0.023
		GD19_6a - 20	2025-04-10 12:09:39	19.2629	169.368	11.903	0.6466	0.0296	0.081	0.025
		GD19_6a - 21	2025-04-10 12:27:00	19.407	32.329	3.244	0.7567	0.0173	0.018	0.023
		GD19_6a - 22	2025-04-10 12:44:12	19.9224	164.226	11.516	0.59	0.0378	0.411	0.024
		GD19_6a - 23	2025-04-10 13:01:27	24.5617	147.374	13.432	0.6375	0.0402	0.125	0.02
		GD19_6a - 24	2025-04-10 13:45:02	22.992	164.982	20.311	0.628	0.0312	0.296	0.025
		GD19_6a - 25	2025-04-10 14:02:17	21.487	148.678	13.563	0.6249	0.0343	0.126	0.024
		GD19_6a - 26	2025-04-10 14:19:34	23.6977	43.364	3.443	0.7445	0.0195	0.144	0.026
		GD19_6a - 27	2025-04-10 14:36:50	21.4753	136.282	14.425	0.6573	0.0351	-0.054	0.023
		GD19_6a - 28	2025-04-10 14:54:07	24.1552	207.45	13.884	0.5777	0.0403	0.186	0.025
		GD19_6a - 29	2025-04-10 15:11:23	24.5124	161.396	13.287	0.6363	0.0396	0.325	0.022
		GD19_6a - 30	2025-04-10 15:28:40	17.4784	192.108	21.099	0.5676	0.0437	0.452	0.022
		GD19_6a - 31	2025-04-10 15:45:55	22.988	27.789	3.055	0.7493	0.0142	0.177	0.026
		GD19_6a - 32	2025-04-10 15:59:58	20.019	83.987	8.864	0.7089	0.03	0.249	0.024
		GD19_6a - 33	2025-04-10 16:14:01	18.7612	198.016	15.891	0.6027	0.05	0.325	0.021
		GD19_6a - 34	2025-04-10 16:28:14	14.193	372.763	38.716	0.4216	0.0541	0.414	0.025
		GD19_6a - 35	2025-04-10 16:42:08	23.7285	257.218	27.363	0.5518	0.0506	0.199	0.023
		GD19_6a - 36	2025-04-10 16:56:12	22.98	22.509	2.364	0.7612	0.0143	-0.061	0.028
		GD19_6a - 37	2025-04-10 17:10:15	22.98	190.919	13.94	0.5943	0.0388	0.255	0.026
		GD19_6a - 38	2025-04-10 17:23:13	24.1151	266.005	16.47	0.546	0.0362	0.482	0.025
		GD19_6a - 39	2025-04-10 17:36:11	25.0892	359.879	28.595	0.4443	0.0429	0.162	0.027
		GD19_6a - 40	2025-04-10 17:50:45	24.4688	157.058	16.553	0.649	0.0452	0.14	0.024
		GD19_6a - 41	2025-04-10 18:03:44	22.964	64.034	3.946	0.7323	0.0192	0.217	0.037
		GD19_6a - 42	2025-04-10 18:16:43	17.6802	170.273	11.865	0.6144	0.0406	0.342	0.027
		GD19_6a - 43	2025-04-10 18:29:43	23.7782	288.767	24.838	0.5149	0.0503	-0.013	0.022
		GD19_6a - 44	2025-04-10 18:42:41	20.4199	317.647	27.948	0.4366	0.0556	0.402	0.022
		GD19_6a - 45	2025-04-10 18:55:41	22.988	18.743	1.085	0.762	0.0117	0.018	0.037
		GD19_6a - 46	2025-04-10 19:08:39	22.972	28.017	3.025	0.7551	0.0144	0.065	0.023
		GD19_6a - 47	2025-04-10 19:21:39	22.9286	104.851	5.121	0.6594	0.0346	0.304	0.02
		GD19_6a - 48	2025-04-10 19:34:38	23.5899	301.947	24.887	0.444	0.0541	0.118	0.022
		GD19_6a - 49	2025-04-10 19:47:35	21.8335	198.801	11.774	0.5424	0.0371	0.142	0.027
		GD19_6a - 50	2025-04-10 20:00:48	11.3305	3.322	0.343	0.7706	0.0067	0.023	0.03
		GD19_6a - 51	2025-04-10 20:13:35	22.8812	202.516	16.975	0.527	0.0367	0.171	0.024
		GD19_6a - 52	2025-04-10 20:26:33	23.002	242.492	15.551	0.5137	0.0407	0.277	0.024
		GD19_6a - 53	2025-04-10 20:39:32	23.01	189.495	22.442	0.6071	0.0394	-0.066	0.022
		GD19_6a - 54	2025-04-10 20:52:30	25.002	53.644	7.83	0.7478	0.0197	-0.298	0.024
		GD19_6a - 55	2025-04-10 21:05:29	24.18	45.795	2.952	0.7562	0.0193	0.057	0.031
		GD19_6a - 56	2025-04-10 21:18:35	12.7846	334.849	27.776	0.4754	0.0535	0.512	0.023
		GD19_6a - 57	2025-04-10 21:31:27	22.982	242.935	18.923	0.5105	0.0378	0.407	0.022
		GD19_6a - 58	2025-04-10 21:48:42	24.9318	188.45	23.642	0.6215	0.049	0.155	0.022
		GD19_6a - 59	2025-04-10 21:53:01	22.98	233.722	19.855	0.5624	0.0435	0.104	0.025
		GD19_6a - 60	2025-04-10 22:06:00	22.992	69.885	5.939	0.7157	0.023	0.096	0.025
		GD19_6a - 61	2025-04-10 22:10:18	17.6766	12.096	1.67	0.7691	0.0105	-0.011	0.029
		GD19_6a - 62	2025-04-10 22:23:16	17.3579	175.518	10.991	0.583	0.0424	0.382	0.025
		GD19_6a - 63	2025-04-10 22:27:33	24.6476	60.049	7.707	0.7236	0.0245	-0.169	0.025
		GD19_6a - 64	2025-04-10 22:40:32	22.978	14.992	1.154	0.7668	0.0129	0.094	0.025
		GD19_6a - 65	2025-04-10 22:44:49	23.9788	65.644	5.888	0.7301	0.0238	-0.059	0.023
		GD19_6a - 66	2025-04-10 22:57:48	22.98	97.885	7.581	0.6759	0.0288	0.125	0.024
		GD19_6a - 67	2025-04-10 23:02:06	22.963	145.049	14.7	0.6501	0.0328	0.139	0.022
		GD19_6a - 68	2025-04-10 23:17:12	17.9249	46.296	5.334	0.7444	0.0251	-0.147	0.026
		GD19_6a - 69	2025-04-10 23:18:18	23.012	46.909	7.226	0.7453	0.0225	0.025	0.025
		GD19_6a - 70	2025-04-10 23:31:16	14.5153	106.015	11.786	0.6753	0.0373	0.037	0.026
